# Supplementary material for: A combined transcriptomic approach to identify candidates for an anti-tick vaccine blocking B. afzelii transmission
Source: Sci Rep. 2020 Nov 18;10:20061. doi: 10.1038/s41598-020-76268-y (PMC7674437; doi:10.1038/s41598-020-76268-y)
Supplement: Supplementary file 2 — Supplementary Information. [file 41598_2020_76268_MOESM2_ESM.xlsx]

## Sheet: Title page
A combined transcriptomic approach to identify candidates for an anti-tick vaccine blocking B. afzelii transmission.
Jos J.A. Trentelman*1, Radek Sima2, Nicolas Krezdorn3, Julen Tomás-Cortázar4, Diego Barriales4, Katsuhisa Takumi5, Joe M. Butler1, Hein Sprong5, Michelle J. Klouwens1, Veronika Urbanova2, Sazzad Mahmood2, Peter Winter3, Petr Kopacek2, Juan Anguita4,6, Ondrej Hajdusek2, Joppe W. Hovius1
Center for Experimental and Molecular Medicine, Amsterdam Infection and Immunity, Amsterdam UMC, Location Academic Medical Center, University of Amsterdam, Amsterdam, the Netherlands.1; Biology Centre, Institute of Parasitology, Czech Academy of Sciences, Ceske Budejovice, Czech Republic2; GenXPro GmbH, Frankfurt Innovation Center Biotechnology, Frankfurt am Main, Germany3; CIC bioGUNE-Basque Res…
* corresponding author: j.j.trentelman@amsterdamumc.nl

## Sheet: Reads
Contigs	normalized ISG0h	normalized ISG24h	normalized ISGFF	normalized NISG0h	normalized NISG24h	normalized NISGFF	log2FoldChange_ISG0h_vs_NISG0h	log2FoldChange_ISG24h_vs_NISG24h	log2FoldChange_ISGFF_vs_NISGFF	pvalueISG0vsNISG0	pvalueISG24vsNISG24	pvalueISGFFvsNISGFF	Protein Family	Subclass	evalue
GXP_Contig_15155	16.115	5174.66	1918.65	22.504	12.9	13.337	-0.481777	8.64795	7.16852	0.000242419	0	0	Protease inhibitor domains	Basic tail family	1.36e-70
GXP_Contig_23761,GXP_Contig_17899,GXP_Contig_28730	9.005	547.492	1.048	2.675	2.452	1.204	1.75119	7.80274	-0.200197	1.27086e-11	0	0.724035	Antigen 5 family		1.45e-112
GXP_Contig_16608,GXP_Contig_16607,GXP_Contig_8981	92.502	546.788	1115.59	73.807	62.58	411.406	0.325727	3.12721	1.43918	2.35892e-07	0	0	Nuclear regulation		9.66e-52
gi|442750666|gb|GADI01006315.1|	2.765	543.974	1.21	1.18	0.959	0.556	1.22849	9.14779	1.12185	0.00396256	0	0.0898107	Ixodes specific	Ixodes 8-cys family	1.87e-95
GXP_Contig_5703	1.027	509.24	2.5	2.911	31.024	1.76	-1.50308	4.03689	0.506353	0.000559035	0	0.220591	Ixodegrin family - prokineticin domain		9.9e-52
gi|442757522|gb|GADI01002888.1|	108.695	497.15	0.565	2.361	0.64	0.463	5.52474	9.60139	0.287239	0	0	0.732947	Ixodes specific	WC family	6.12e-87
GXP_Contig_11536,GXP_Contig_11539,GXP_Contig_14975	0.395	102.027	0.403	19.829	2.345	0.278	-5.64962	5.44322	0.535695	3.79533e-61	2.19597e-301	0.603768	Lipocalins		8.73e-116
gi|442754780|gb|GADI01004258.1|	0.553	186.143	235.184	0.551	0.746	0.185	0.00522716	7.96302	10.312	0.99416	0	0	Protease inhibitor domains	Kunitz domains	5.99e-57
GXP_Contig_17807	0.316	102.603	0.484	0.393	14.286	0.185	-0.314605	2.8444	1.38748	0.743042	2.11819e-204	0.205755	Protease inhibitor domains	Basic tail family	6.98e-120
GXP_Contig_25165	1.422	461.265	8.872	1.731	76.546	1.204	-0.283684	2.5912	2.88142	0.534834	0	3.47268e-18	Lipocalins		3.05e-140
noHitAssembly_71081	40.445	250.942	1.29	3.226	1.706	1.574	3.64814	7.20059	-0.287064	9.58627e-103	0	0.567336	Unknown products		1.6e-09
GXP_Contig_17077,noHitAssembly_79698	6.004	2234.62	5.807	11.173	299.362	6.483	-0.896021	2.90006	-0.158869	7.57209e-06	0	0.51115	Lipocalins		6.69e-152
noHitAssembly_79730	92.897	685.34	1.694	4.721	3.092	2.13	4.29847	7.79214	-0.33042	2.18894e-258	0	0.446661	Ixodes specific	WC family	7.23e-16
GXP_Contig_14523	5.451	1787.1	221.07	8.97	3.092	4.909	-0.718587	9.17487	5.49293	0.000908256	0	0	Protease inhibitor domains	Basic tail family	9.21e-40
GXP_Contig_14792,noHitAssembly_11194,noHitAssembly_11193,noHitAssembly_70061	8.689	1560.53	240.346	6.767	45.629	15.097	0.360674	5.09594	3.99278	0.0812066	0	0	Ixodegrin family		3.05e-32
GXP_Contig_33156	3.397	1544.1	125.819	6.295	4.158	4.075	-0.889945	8.53666	4.94841	0.000835365	0	0	Protease inhibitor domains	Basic tail family	5.41e-61
gi|442749986|gb|GADI01006655.1|	2.133	1364.6	5.646	5.193	73.241	1.111	-1.28368	4.21969	2.34537	4.34295e-05	0	5.85076e-10	Lipocalins		3.84e-162
GXP_Contig_10656	6.793	2.239	5.807	5.508	2.239	3.334	0.30252	0	0.800539	0.191374	0.999969	0.00506827	Unknown conserved, or fragments of known proteins		0.014
GXP_Contig_8342,GXP_Contig_29005,GXP_Contig_1182,GXP_Contig_5709	1.58	1071.89	1.29	4.485	45.629	2.13	-1.50518	4.55406	-0.723482	1.81003e-05	0	0.120143	Ixodegrin family - prokineticin domain		9.03e-41
gi|442752832|gb|GADI01005232.1|	72.437	571.224	0.323	2.125	1.066	0.37	5.09119	9.06571	-0.195991	4.15669e-215	0	0.844728	Ixodes specific	WC family	2.52e-87
noHitAssembly_47216	104.667	0.384	0.323	0.393	0	0.185	8.05706	999999	0.804009	6.73075e-278	0.0619045	0.508874	Lipocalins		2.16e-120
GXP_Contig_2450	298.438	3.966	7.823	1.338	0.746	1.204	7.80121	2.41044	2.69989	0	4.28158e-08	2.90005e-15	Lipocalins		3.49e-133
noHitAssembly_25262	102.692	10.107	0.403	0.472	0.107	0	7.76532	6.5616	999999	3.66768e-280	4.27848e-31	0.0540252	Unknown products		0.086
noHitAssembly_72723	80.021	0.96	0.403	0.393	0.32	0.185	7.66971	1.58496	1.12325	1.26883e-220	0.0408779	0.327375	Lipocalins		4.74e-33
GXP_Contig_21943,GXP_Contig_23420	40.445	0.128	0.081	0.236	0.213	0.278	7.42103	-0.73471	-1.77909	9.20266e-115	0.603674	0.249127	Lipocalins		8.55e-81
GXP_Contig_11975	118.254	115.524	7.904	0.708	1.066	1.574	7.38392	6.75984	2.32815	0	0	2.9315e-13	Ixodes specific	Ixodes 8-cys family	1.26e-77
GXP_Contig_20597	51.978	5.309	5	0.315	1.599	2.779	7.36641	1.73127	0.847362	1.65994e-147	3.01981e-07	0.00629559	Proteasome machinery		2.25e-14
GXP_Contig_14671,GXP_Contig_28837,GXP_Contig_28838	51.504	150.642	6.21	0.315	0.213	0.37	7.35319	9.46605	4.069	2.53515e-146	0	6.21067e-17	Ixodes specific	Ixodes 8-cys family	4.98e-90
GXP_Contig_8933	12.876	39.212	0.484	0.079	0.213	0.278	7.34862	7.5243	0.799922	5.86108e-38	6.29356e-109	0.418482	Ixodes specific	Ixodes 8-cys family	7.44e-98
noHitAssembly_11113,GXP_Contig_457	12.797	1.791	0	0.079	0	0	7.33974	999999	999999	9.25705e-38	1.03267e-06	nan	Possible Viral proteins		1.56e-11
noHitAssembly_63084	24.251	1.919	0.161	0.157	0	0.093	7.27114	999999	0.791758	2.383e-70	4.02285e-07	0.640422	Unknown products		2.01e-07
GXP_Contig_12471,GXP_Contig_401,GXP_Contig_14052,GXP_Contig_28427	12.165	0	0.081	0.079	0	0.185	7.26667	999999	-1.19153	3.65873e-36	nan	0.483918
GXP_Contig_19763	253.333	24.819	1.452	1.652	0.746	0.834	7.26068	5.05613	0.799922	0	7.5467e-74	0.161116	Protease inhibitor domains	Basic tail family	5.13e-132
GXP_Contig_20538	23.461	53.092	1.371	0.157	1.706	0.834	7.22336	4.9598	0.717109	2.42496e-68	5.44145e-155	0.215297	Ixodes specific	Ixodes 8-cys family	7.47e-86
GXP_Contig_485,GXP_Contig_9265	11.059	29.297	0.484	0.079	0.853	0.093	7.12915	5.10206	2.3797	2.49912e-33	5.10098e-87	0.0669486	Immunity related	Peptidoglycan recognition protein	6.53e-140
GXP_Contig_24874	10.98	0.704	0.161	0.079	0	0	7.11881	999999	999999	4.00213e-33	0.00451855	nan	Enzymes	Metalloproteases	2.76e-133
GXP_Contig_15354,GXP_Contig_28717,GXP_Contig_28828	18.801	3.198	0.081	0.157	0.107	0.185	6.9039	4.90149	-1.19153	3.23181e-56	8.06858e-11	0.483918	Lipocalins		1.63e-133
noHitAssembly_23931	9.242	0.384	0.242	0.079	0	0.093	6.87021	999999	1.3797	1.50127e-28	0.0619045	0.370937
noHitAssembly_19104	9.163	3.518	0.081	0.079	0	0.093	6.85782	999999	-0.199309	2.44338e-28	5.40444e-12	0.921992	Lipocalins		4.14e-06
noHitAssembly_61959,noHitAssembly_61958	9.163	1.919	0	0.079	0	0	6.85782	999999	999999	2.44338e-28	4.02285e-07	nan	Glycine rich superfamily	Other Gly rich proteins	7.92e-67
GXP_Contig_21861,GXP_Contig_16309	260.205	284.46	7.178	2.361	2.239	2.501	6.78411	6.98923	1.52108	0	0	1.72522e-07	Ixodes specific	Ixodes 8-cys family	6.08e-89
noHitAssembly_80094	8.294	0.064	0	0.079	0.107	0	6.71407	-0.741467	999999	5.46356e-26	0.713562	nan	Unknown products		0.27
GXP_Contig_11047	126.706	60.577	509.888	1.338	2.559	1.76	6.56526	4.56512	8.17846	0	1.48516e-171	0	Possible Viral proteins		0
noHitAssembly_76056	14.693	0.064	0	0.157	0.107	0.093	6.54822	-0.741467	-999999	4.51335e-45	0.713562	nan	Lipocalins		1.41e-75
GXP_Contig_15177	174.181	266.166	2.742	1.888	0.746	1.019	6.52758	8.47893	1.42807	0	0	0.00205183	Ixodes specific	Ixodes 8-cys family	9.83e-84
noHitAssembly_4092	14.061	0.32	0.242	0.157	0.213	0.093	6.48479	0.587218	1.3797	2.59164e-43	0.604353	0.370937	Lipocalins		3.64e-06
GXP_Contig_22863	508.562	251.837	2122.14	6.216	8.316	7.872	6.35429	4.92046	8.07458	0	0	0	Possible Viral proteins		0
noHitAssembly_61954	5.846	0.128	0.161	0.079	0.213	0.185	6.20945	-0.73471	-0.200465	4.09279e-19	0.603674	0.889856	Protein export machinery		0.35
noHitAssembly_79478	40.366	9.211	0.242	0.551	0.746	0.37	6.19494	3.62611	-0.612518	5.99129e-122	2.54504e-24	0.574578	Unknown products		1.06e-07
noHitAssembly_63442	17.142	0	0.081	0.236	0	0.093	6.1826	999999	-0.199309	7.00926e-53	nan	0.921992	Unknown products		1.57e-05
noHitAssembly_64326	10.506	0.256	0	0.157	0.107	0.093	6.06431	1.25853	-999999	3.68663e-33	0.373617	nan	Unknown products		1.15e-12
gi|442751264|gb|GADI01006016.1|	10.348	70.875	0	0.157	0.107	0.185	6.04244	9.37152	-999999	1.06908e-32	6.21922e-160	nan	Ixodes specific	Ixodes 8-cys family	7.08e-98
GXP_Contig_19762	56.56	74.777	0.242	0.866	0.64	0.556	6.02927	6.86838	-1.20008	1.32779e-170	3.18754e-215	0.225336	Protease inhibitor domains	Basic tail family	1.16e-112
noHitAssembly_51339	10.19	34.542	0.807	0.157	0.426	0.278	6.02025	6.34135	1.53748	3.10756e-32	8.44084e-103	0.0774579	Metabolism, lipid		0.012
GXP_Contig_3523	5.056	0.064	0.161	0.079	0	0.185	6	999999	-0.200465	8.39018e-17	nan	0.889856
GXP_Contig_3698,GXP_Contig_20887	4.977	0	0	0.079	0	0.093	5.97728	999999	-999999	1.43836e-16	nan	nan	Protease inhibitor domains	Basic tail family	3.71e-46
noHitAssembly_50522	4.819	0.256	0.887	0.079	0	0	5.93074	999999	999999	4.24364e-16	nan	0.00136841
gi|442758436|gb|GADI01002431.1|	4.74	15.544	0	0.079	0	0	5.90689	999999	999999	7.3034e-16	9.02715e-42	nan	Protease inhibitor domains	Kunitz domains	6.39e-55
noHitAssembly_66113	4.661	0	0	0.079	0	0	5.88264	999999	999999	1.2586e-15	nan	nan
gi|442748600|gb|GADI01007348.1|	8.926	11.834	28.793	0.157	1.493	1.945	5.82918	2.98665	3.88788	1.73026e-28	2.55831e-26	1.6373e-70	Natural immunity products, not secreted		4.19e-17
GXP_Contig_492	13.192	3.838	8.952	0.236	0.107	0.185	5.80473	5.16467	5.59661	2.70964e-41	7.66277e-13	3.0575e-26	Transposable elements		0.000108
noHitAssembly_76377	4.187	0.256	0	0.079	0	0.093	5.72792	999999	-999999	3.39312e-14	nan	nan	Unknown products		2.44e-19
noHitAssembly_20479	12.165	1.663	0.484	0.236	0	0	5.68781	999999	999999	3.30348e-38	2.67246e-06	0.0287896
GXP_Contig_13224	41.867	39.34	0.484	0.866	0.533	0.093	5.5953	6.20572	2.3797	6.16003e-127	3.10355e-117	0.0669486	Protease inhibitor domains	Basic tail family	4.58e-133
noHitAssembly_47611	3.634	0	0	0.079	0	0	5.52356	999999	999999	1.6928e-12	nan	nan
noHitAssembly_32895	3.476	0.064	0.081	0.079	0.213	0.093	5.45943	-1.73471	-0.199309	5.24624e-12	0.303539	0.921992
GXP_Contig_14711,noHitAssembly_40190	3.397	2.495	0.323	0.079	0.533	0	5.42626	2.22683	999999	9.25834e-12	3.4082e-05	nan	Detoxification		1.4e-37
GXP_Contig_27628	39.655	0.192	0	0.944	0	0.185	5.39257	999999	-999999	6.48921e-120	nan	nan	Unknown products		9.85e-15
noHitAssembly_28123	13.034	0.192	0.081	0.315	0	0	5.37078	999999	999999	1.26045e-40	nan	nan	Protease inhibitor domains	Basic tail family	2.97e-30
GXP_Contig_13584	22.513	15.8	8.63	0.551	0.853	0.741	5.35256	4.21124	3.54182	7.75844e-69	1.89828e-44	5.39123e-21
noHitAssembly_34256	3.16	0	1.129	0.079	0.107	0	5.32193	-999999	999999	5.14e-11	nan	0.00023518	Ixodes specific	Ixodes 8-cys family	3.07e-46
noHitAssembly_64816	3.16	0.128	0.081	0.079	0	0	5.32193	999999	999999	5.14e-11	nan	nan	Unknown products		0.11
GXP_Contig_27479	6.083	0	0	0.157	0	0	5.27595	999999	999999	8.75722e-20	nan	nan	Protease inhibitor domains	Basic tail family	9.39e-43
GXP_Contig_33444	3.002	0.384	0.242	0.079	0.426	0	5.24793	-0.149747	999999	1.62555e-10	0.866926	nan	Ixodes specific	Ixodes 8-cys family	1.82e-101
GXP_Contig_7504	5.925	12.601	0.968	0.157	0.426	0	5.23798	4.88654	999999	2.74368e-19	4.98805e-38	0.000757046	Ixodes specific	Ixodes 8-cys family	9.09e-79
noHitAssembly_25671,GXP_Contig_28511,GXP_Contig_28510	5.846	55.011	0.484	0.157	0	0.185	5.21861	999999	1.38748	4.86228e-19	3.76164e-114	0.205755	Ixodes specific	Ixodes 8-cys family	1.3e-47
noHitAssembly_3824	2.923	0.256	0.484	0.079	0.107	0.185	5.20945	1.25853	1.38748	2.89853e-10	0.373617	0.205755	Unknown conserved, or fragments of known proteins		0.39
noHitAssembly_78840	2.923	0.256	0.242	0.079	0.32	0.093	5.20945	-0.321928	1.3797	2.89853e-10	0.76537	0.370937	Signal Transduction		0.51
noHitAssembly_4091	17.221	2.111	0.242	0.472	0	0.093	5.18924	999999	1.3797	8.31701e-53	9.9236e-08	0.370937	Lipocalins		0.000129
GXP_Contig_7319	2.844	0.96	3.468	0.079	0.107	0.278	5.16993	3.16542	3.64095	5.17775e-10	0.00188768	1.71595e-09	Unknown conserved, or fragments of known proteins		1.65e-162
GXP_Contig_32362	5.53	1.471	0.242	0.157	0.853	1.019	5.13844	0.78618	-2.07408	4.835e-18	0.149006	0.0147143	Ixodes specific	P32 family	0.8
noHitAssembly_39950	2.765	0.256	0	0.079	0	0	5.12928	999999	999999	9.26622e-10	nan	nan	Unknown products		3.19e-05
GXP_Contig_28631	44	0.192	0.081	1.259	0	0	5.12715	999999	999999	1.14051e-131	nan	nan	Protease inhibitor domains	Basic tail family	6.08e-45
noHitAssembly_26010	5.451	0	0	0.157	0	0	5.11768	999999	999999	8.60351e-18	nan	nan	Unknown conserved, or fragments of known proteins		0.045
noHitAssembly_9132	8.057	0	0	0.236	0	0	5.09338	999999	999999	1.61831e-25	nan	nan	Unknown products		1.19e-18
noHitAssembly_21599	2.607	0.256	0.081	0.079	0	0	5.04439	999999	999999	2.98446e-09	nan	nan	Signal Transduction		0.36
noHitAssembly_74859	5.056	0.896	5.242	0.157	0.107	0	5.00916	3.06589	999999	1.55411e-16	0.00309322	1.30636e-15
noHitAssembly_48789	2.528	0.192	0	0.079	0	0	5	999999	999999	5.37144e-09	nan	nan
noHitAssembly_27092	19.748	0	0	0.629	0.107	0.185	4.9725	-999999	-999999	1.07369e-59	nan	nan	Unknown products		2.81e-17
noHitAssembly_31662	2.449	0	0	0.079	0	0	4.9542	999999	999999	9.68634e-09	nan	nan
GXP_Contig_30248	60.825	294.823	1.048	1.967	99.787	1.482	4.9506	1.56293	-0.499907	1.1732e-179	9.19213e-276	0.352301	Metabolism, nucleotide		5.91e-60
noHitAssembly_75268	19.195	190.173	0.323	0.629	0.853	0.556	4.93153	7.80055	-0.783551	6.07495e-58	0	0.394165	Ixodes specific	Ixodes 8-cys family	8.92e-70
GXP_Contig_28715,GXP_Contig_2511,GXP_Contig_7018,GXP_Contig_2517	66.276	8.38	0.242	2.203	0.426	0.648	4.91095	4.29802	-1.42099	4.0622e-195	1.32436e-24	0.13525	Lipocalins		4.09e-73
gi|604938613|gb|GBBN01013440.1|	2.37	0.192	0	0.079	0.107	0.185	4.90689	0.843496	-999999	1.75019e-08	0.578277	nan	Unknown products		0.49
noHitAssembly_64763	2.37	3.134	0.403	0.079	0.107	0.185	4.90689	4.87232	1.12325	1.75019e-08	1.29156e-10	0.327375	Metabolism, amino acid		0.76
noHitAssembly_74517	9.4	0.768	1.694	0.315	0.107	0.463	4.89924	2.8435	1.87135	3.29367e-29	0.00828308	0.00329541	Tranporters		0.37
noHitAssembly_63723	4.661	0.064	0	0.157	0	0.093	4.8918	999999	-999999	2.86692e-15	nan	nan	Unknown products		1.53e-20
noHitAssembly_70015	16.115	0	0	0.551	0	0	4.87021	999999	999999	9.28379e-49	nan	nan	Unknown products		1.91e-17
noHitAssembly_27148	2.291	0.832	0.242	0.079	0	0	4.85798	999999	999999	3.16867e-08	0.00162006	nan	Antigen 5 family		0.91
noHitAssembly_66994	2.291	1.663	1.532	0.079	0.213	0.093	4.85798	2.96486	4.04204	3.16867e-08	7.37381e-05	3.35958e-05	Unknown products		0.31
noHitAssembly_60672	2.291	3.262	0.484	0.079	0.107	0.093	4.85798	4.93007	2.3797	3.16867e-08	5.04505e-11	0.0669486	Uncharacterized families	Previously metastriate-specific proteins, not classified	0.041
gi|442756266|gb|GADI01003515.1|	123.151	6.141	0.565	4.249	0.32	0.278	4.85716	4.26233	1.02317	0	2.18046e-18	0.282616	Protease inhibitor domains	Basic tail family	1.07e-138
noHitAssembly_67084	15.562	0.32	1.048	0.551	0.32	0.463	4.81983	0	1.17855	5.38229e-47	0.999988	0.100447	Unknown products		0.59
noHitAssembly_40155	6.635	7.42	0.081	0.236	0.426	0.185	4.81324	4.12249	-1.19153	5.5136e-21	1.62001e-21	0.483918
noHitAssembly_46220	2.212	0	0	0.079	0	0	4.80735	999999	999999	5.74841e-08	nan	nan	Antimicrobial peptides	5.3 kDa protein	0.012
noHitAssembly_12544	6.398	3.134	0	0.236	0.32	0.185	4.76076	3.29186	-999999	3.19204e-20	1.12317e-08	nan
noHitAssembly_71055	6.241	0.192	0	0.236	0.107	0	4.72492	0.843496	999999	1.03188e-19	0.578277	nan
GXP_Contig_16449,GXP_Contig_16450	4.108	1.087	0.161	0.157	0.746	0.741	4.7096	0.543104	-2.20241	1.75883e-13	0.371551	0.0308727
GXP_Contig_12401	6.162	1.663	0	0.236	1.386	0.741	4.70654	0.262861	-999999	1.85671e-19	0.57425	0.00356385
noHitAssembly_45750	2.054	2.239	0.726	0.079	0.107	0	4.70044	4.38717	999999	1.90357e-07	1.02946e-07	0.00454426
noHitAssembly_78049	4.029	0.064	0	0.157	0.107	0	4.68159	-0.741467	999999	3.17763e-13	0.713562	nan	Lipocalins		0.35
noHitAssembly_17482	5.925	1.983	0.565	0.236	0.853	2.038	4.64996	1.21707	-1.85083	1.08503e-18	0.0161251	0.00137026
gi|442761056|gb|GADI01001121.1|	1.975	2.879	0.484	0.079	0.107	10.558	4.64386	4.74989	-4.44719	3.47489e-07	8.55563e-10	6.31844e-29	Lipocalins		1.23e-148
noHitAssembly_79834	1.975	0.192	0.484	0.079	0.107	0	4.64386	0.843496	999999	3.47489e-07	0.578277	0.0287896
noHitAssembly_34704	3.792	0	0	0.157	0	0	4.59412	999999	999999	1.88336e-12	nan	nan	Nuclear regulation		0.89
GXP_Contig_21814,GXP_Contig_10777,GXP_Contig_12963,GXP_Contig_26068,GXP_Contig_22715	3.792	0.192	0.242	0.157	0.107	0.185	4.59412	0.843496	0.387482	1.88336e-12	0.578277	0.767232	Unknown conserved, or fragments of known proteins		3.32e-26
GXP_Contig_6480,GXP_Contig_11573	1.896	9.979	0.081	0.079	1.919	0	4.58496	2.37854	999999	6.35673e-07	6.44667e-18	nan	Lipocalins		1.77e-121
noHitAssembly_66576,noHitAssembly_58611	1.896	0	0.161	0.079	0.107	0	4.58496	-999999	999999	6.35673e-07	nan	nan	Detoxification		2.91e-11
noHitAssembly_77996	1.896	0.256	0.081	0.079	0.64	0.463	4.58496	-1.32193	-2.51502	6.35673e-07	0.145011	0.0642791
gi|442758532|gb|GADI01002383.1|	13.034	211.794	51.295	0.551	0.213	0.926	4.56408	9.95759	5.79166	7.01215e-39	0	4.27477e-142	Ixodegrin family		1.9e-42
noHitAssembly_75888	5.451	0.512	0.645	0.236	0.32	0.185	4.52966	0.678072	1.80177	3.75631e-17	0.454716	0.0772263
noHitAssembly_60578	1.817	0.192	0.161	0.079	0	0	4.52356	999999	999999	1.16534e-06	nan	nan
noHitAssembly_25143	1.817	0.896	0	0.079	0.32	0.463	4.52356	1.48543	-999999	1.16534e-06	0.059621	0.0297878
noHitAssembly_75805	1.817	0.128	0.484	0.079	0	0.278	4.52356	999999	0.799922	1.16534e-06	nan	0.418482	Transcription factor		0.12
noHitAssembly_49509	1.738	0	0	0.079	0	0	4.45943	999999	999999	2.14097e-06	nan	nan	Protease inhibitor domains	Basic tail family	0.034
noHitAssembly_75178	1.738	1.023	0	0.079	0	0	4.45943	999999	999999	2.14097e-06	0.000355393	nan	Unknown products		0.25
noHitAssembly_68445	1.738	0.832	0.887	0.079	0.426	0	4.45943	0.96573	999999	2.14097e-06	0.197489	0.00136841	Unknown products		1.17e-10
noHitAssembly_62489	3.397	1.535	3.629	0.157	0.32	0.926	4.43542	2.26209	1.97049	3.71681e-11	0.00102506	8.45653e-06	Unknown products		0.025
noHitAssembly_72085	5.056	6.589	9.275	0.236	0.533	6.668	4.42114	3.62785	0.476093	7.29992e-16	7.44839e-18	0.0258669
noHitAssembly_63857	1.659	1.279	0.565	0.079	0.213	0.093	4.39232	2.58609	2.60295	3.94193e-06	0.00120332	0.0373874
GXP_Contig_15059,GXP_Contig_24886	1.659	0.256	0.887	0.079	0	0.093	4.39232	999999	3.25363	3.94193e-06	nan	0.0035768	Proteasome machinery		0.89
noHitAssembly_39874	1.659	0	0	0.079	0.107	0	4.39232	-999999	999999	3.94193e-06	nan	nan
noHitAssembly_31454	1.659	0.192	0.645	0.079	0.213	0.093	4.39232	-0.149747	2.794	3.94193e-06	0.905683	0.0208243	Unknown products		0.051
noHitAssembly_69528,noHitAssembly_16325,noHitAssembly_4116,noHitAssembly_20579	1.659	0.384	0.807	0.079	0.107	0.278	4.39232	1.8435	1.53748	3.94193e-06	0.149682	0.0774579	Transposable elements		5.94e-08
GXP_Contig_28121	201.039	1387.5	2.339	9.914	371.004	3.705	4.34186	1.90299	-0.663582	0	0	0.0574142	Ixodes specific	WC family	7.34e-85
noHitAssembly_6689	6.319	0.32	0.081	0.315	0.107	0	4.32627	1.58046	999999	2.93716e-19	0.237783	nan
noHitAssembly_15963	1.58	0.32	0.161	0.079	0	0.093	4.32193	999999	0.791758	7.27364e-06	0.105437	0.640422	Unknown products		0.005
GXP_Contig_25826	1.58	0.32	0.565	0.079	0.213	0.741	4.32193	0.587218	-0.391223	7.27364e-06	0.604353	0.598553	Unknown products		0.34
noHitAssembly_5293	1.58	0.192	0.161	0.079	0.107	0.556	4.32193	0.843496	-1.78802	7.27364e-06	0.578277	0.103135
noHitAssembly_51252	4.661	17.527	0.161	0.236	0	0	4.30378	999999	999999	1.4347e-14	4.59951e-46	nan	Protease inhibitor domains	Kunitz domains	1.05e-08
noHitAssembly_66597	3.081	0.704	2.5	0.157	0.107	0.278	4.29456	2.71796	3.16877	4.09777e-10	0.0135256	1.36392e-06
noHitAssembly_30236	3.081	3.07	0	0.157	0	0	4.29456	999999	999999	4.09777e-10	1.13853e-10	nan	Metabolism, lipid		5.38e-37
noHitAssembly_75717,gi|240987420|ref|XM_002404109.1|,noHitAssembly_10934	9.242	2.431	12.824	0.472	0	0.648	4.29135	999999	4.30671	2.59884e-27	9.98091e-09	2.93588e-34
noHitAssembly_59628	7.662	0	0	0.393	0	0.093	4.28512	999999	-999999	6.66776e-23	nan	nan
GXP_Contig_18773,GXP_Contig_14210,GXP_Contig_25799	4.582	1.215	4.839	0.236	1.066	2.038	4.27912	0.188749	1.24755	2.60611e-14	0.726634	0.000223294	Metabolism, lipid		4.24e-64
GXP_Contig_12423,GXP_Contig_8221,GXP_Contig_537	3.002	7.74	4.759	0.157	3.625	3.149	4.25709	1.09435	0.595765	7.48086e-10	1.26562e-05	0.0504559	Metabolism, lipid		0
GXP_Contig_21846	3.002	0.704	0.081	0.157	0.213	0	4.25709	1.72472	999999	7.48086e-10	0.0631497	nan	Unknown conserved, or fragments of known proteins		0.67
noHitAssembly_38122	3.002	3.198	0.484	0.157	0	0.093	4.25709	999999	2.3797	7.48086e-10	4.73498e-11	0.0669486
noHitAssembly_26384	1.501	0	0	0.079	0.107	0	4.24793	-999999	999999	1.34506e-05	nan	nan
noHitAssembly_58402,noHitAssembly_55021,noHitAssembly_50988,noHitAssembly_77380	1.501	0.768	0.484	0.079	0.107	0.37	4.24793	2.8435	0.387482	1.34506e-05	0.00828308	0.675506
noHitAssembly_20142	1.501	0.128	0	0.079	0.959	0.741	4.24793	-2.90539	-999999	1.34506e-05	0.00286023	0.00356385	Unknown products		2.57e-14
noHitAssembly_44218	1.501	0.192	0.081	0.079	0	0.093	4.24793	999999	-0.199309	1.34506e-05	nan	0.921992	Unknown products		0.21
noHitAssembly_24967	1.501	0.064	0.484	0.079	0.426	0	4.24793	-2.73471	999999	1.34506e-05	0.0538593	0.0287896	Unknown products		0.97
noHitAssembly_51387	1.501	0.32	0.323	0.079	0	0.185	4.24793	999999	0.804009	1.34506e-05	0.105437	0.508874
noHitAssembly_29619	1.501	0.512	0.484	0.079	0.107	0.185	4.24793	2.25853	1.38748	1.34506e-05	0.0579915	0.205755
noHitAssembly_79679	14.93	192.604	42.665	0.787	0.426	0.926	4.24571	8.82057	5.5259	7.54469e-43	0	2.60934e-118	Unknown products		0.001
noHitAssembly_7830	4.424	4.094	0	0.236	0.533	0.093	4.22849	2.9413	-999999	8.60912e-14	5.78811e-10	nan	Enzymes	Metalloproteases	6.42e-110
GXP_Contig_25581,GXP_Contig_21089	22.039	310.175	1.21	1.18	4.904	1.111	4.2232	5.98298	0.123148	3.16513e-62	0	0.825906
GXP_Contig_9623	2.844	0.832	1.371	0.157	0.32	0.093	4.17909	1.37851	3.88185	2.49843e-09	0.0861755	0.000107071
noHitAssembly_67549	7.109	11.578	25.002	0.393	1.386	0.648	4.17705	3.06239	5.26991	4.25796e-21	2.30142e-26	1.05759e-69	Natural immunity products, not secreted		0.28
noHitAssembly_37124	7.109	0.256	0	0.393	0.107	0.093	4.17705	1.25853	-999999	4.25796e-21	0.373617	nan	Unknown products		2.63e-24
noHitAssembly_26846	1.422	0.448	0.887	0.079	0	0.37	4.16993	999999	1.26141	2.49272e-05	0.0364522	0.111321	Protein export machinery		2.28e-12
noHitAssembly_71300	1.422	0.512	0.081	0.079	0	0	4.16993	999999	999999	2.49272e-05	0.0215299	nan	Transposable elements		0.058
GXP_Contig_2451,noHitAssembly_16776	1.422	0.128	0.565	0.079	0.107	0.463	4.16993	0.258533	0.287239	2.49272e-05	0.876178	0.732947
noHitAssembly_56068	1.422	0.384	1.855	0.079	0.426	0.185	4.16993	-0.149747	3.32582	2.49272e-05	0.866926	2.15721e-05	Protein synthesis		0.69
noHitAssembly_70592,noHitAssembly_28656	1.422	0.256	0.161	0.079	0.107	0.185	4.16993	1.25853	-0.200465	2.49272e-05	0.373617	0.889856
GXP_Contig_25710	1.422	0.768	0.161	0.079	0.959	0.093	4.16993	-0.320425	0.791758	2.49272e-05	0.605221	0.640422	Signal Transduction		0.002
GXP_Contig_7583	4.187	1.023	0.161	0.236	0.746	0.648	4.14906	0.455559	-2.00893	5.18291e-13	0.460267	0.0567833	Protein export machinery		4.93e-94
noHitAssembly_64837	5.451	1.663	0.161	0.315	0.746	1.852	4.1131	1.15654	-3.52395	2.05157e-16	0.0344162	1.38767e-05
noHitAssembly_13432	10.822	8.699	10.646	0.629	1.066	0.926	4.10476	3.02864	3.52316	5.66271e-31	5.14238e-20	2.00571e-25	Protease inhibitor domains	Kunitz domains	0.26
GXP_Contig_7878	2.686	2.942	3.871	0.157	4.264	1.574	4.09662	-0.53541	1.29827	8.366e-09	0.0807485	0.000663702
noHitAssembly_37263	2.686	1.471	0.323	0.157	0.107	0.278	4.09662	3.78111	0.216449	8.366e-09	3.62013e-05	0.84398
noHitAssembly_33673	4.029	9.787	1.532	0.236	1.279	0.278	4.09356	2.93585	2.46226	1.71795e-12	1.05712e-21	0.000895332	Unknown products		2.12e-26
noHitAssembly_63536	1.343	0.768	0.242	0.079	0.64	0.648	4.08746	0.263034	-1.42099	4.62959e-05	0.702706	0.13525	Transcription factor		0.54
GXP_Contig_19121	1.343	0.128	0	0.079	0.213	0	4.08746	-0.73471	999999	4.62959e-05	0.603674	nan	Protein synthesis		0.024
noHitAssembly_63566	1.343	0.32	0.645	0.079	0	0.093	4.08746	999999	2.794	4.62959e-05	0.105437	0.0208243
noHitAssembly_59269	1.343	0.192	0.484	0.079	0.213	0.185	4.08746	-0.149747	1.38748	4.62959e-05	0.905683	0.205755	Protein synthesis		2.15e-09
noHitAssembly_72283	1.343	0.192	0.081	0.079	0	0.093	4.08746	999999	-0.199309	4.62959e-05	nan	0.921992
noHitAssembly_14564	1.343	0.256	0.484	0.079	0.107	0	4.08746	1.25853	999999	4.62959e-05	0.373617	0.0287896	Metabolism, lipid		0.93
noHitAssembly_14716	1.343	0.32	0.323	0.079	0.213	0.093	4.08746	0.587218	1.79623	4.62959e-05	0.604353	0.211495	Protein modification machinery		0.82
noHitAssembly_67581	1.343	1.023	0.081	0.079	0.107	0	4.08746	3.25712	999999	4.62959e-05	0.00115139	nan	Signal Transduction		0.75
noHitAssembly_38132	1.343	0.256	0.081	0.079	0	0	4.08746	999999	999999	4.62959e-05	nan	nan	Unknown products		0.000402
noHitAssembly_68489	1.343	0.448	0.968	0.079	0	0.278	4.08746	999999	1.79992	4.62959e-05	0.0364522	0.0304537	Detoxification		0.009
noHitAssembly_80021	1.343	0.32	0.726	0.079	0	0.093	4.08746	999999	2.96467	4.62959e-05	0.105437	0.0115815	Signal Transduction		0.39
GXP_Contig_19564,GXP_Contig_19242	3.871	1.663	5.162	0.236	0.959	0.648	4.03585	0.794185	2.99386	5.70065e-12	0.12211	1.40649e-11
noHitAssembly_60382	1.264	1.087	0.887	0.079	0	0	4	999999	999999	8.61659e-05	0.000215521	0.00136841	Protein synthesis		0.25
noHitAssembly_23720	1.264	0	0	0.079	0.107	0	4	-999999	999999	8.61659e-05	nan	nan	Ixodes specific	Ixodes 14 kda family	0.35
noHitAssembly_75775	1.264	0.448	0.807	0.079	0.107	0	4	2.06589	999999	8.61659e-05	0.0934564	0.00248668	Unknown conserved, or fragments of known proteins		0.28
GXP_Contig_18320	1.264	0.704	0.161	0.079	0	0.556	4	999999	-1.78802	8.61659e-05	0.00451855	0.103135	Signal Transduction		1.86e-27
noHitAssembly_38274	1.264	0.064	0	0.079	0	0	4	999999	999999	8.61659e-05	nan	nan	Lipocalins		0.45
noHitAssembly_71583	1.264	0.448	0.242	0.079	0	0.37	4	999999	-0.612518	8.61659e-05	0.0364522	0.574578	Unknown conserved, or fragments of known proteins		1.24e-22
noHitAssembly_74902	1.264	0.448	0.161	0.079	0	0.093	4	999999	0.791758	8.61659e-05	0.0364522	0.640422	Unknown products		0.000583
noHitAssembly_12546	1.264	0.192	0.242	0.079	0	0	4	999999	999999	8.61659e-05	nan	nan
noHitAssembly_65813,noHitAssembly_65754	1.264	1.023	2.258	0.079	0.107	0.463	4	3.25712	2.28596	8.61659e-05	0.00115139	0.000114106	Unknown conserved, or fragments of known proteins		1.06e-23
noHitAssembly_64925	1.264	0.768	4.033	0.079	0	0.093	4	999999	5.43848	8.61659e-05	0.00270161	1.21036e-12	Unknown conserved, or fragments of known proteins		0.000277
GXP_Contig_32484	19.669	3.518	0.081	1.259	1.706	1.76	3.96557	1.04414	-4.44151	8.53067e-54	0.00460546	5.20112e-06
noHitAssembly_15831,noHitAssembly_35577,noHitAssembly_24507	2.449	0.064	0	0.157	0.213	0.093	3.96336	-1.73471	-999999	5.14825e-08	0.303539	nan
noHitAssembly_54738,GXP_Contig_3553	15.878	0.64	1.129	1.023	0.746	1.482	3.95615	-0.221104	-0.3925	1.05026e-43	0.74867	0.456539	Transposable elements		2.57e-16
gi|604940867|gb|GBBN01011189.1|	6.083	22.644	0.081	0.393	0.746	0.926	3.95218	4.92381	-3.51502	9.7491e-18	4.53222e-67	0.00211956	Ixodes specific	Ixodes 8-cys family	6.97e-73
GXP_Contig_3966,GXP_Contig_21453	4.819	4.03	0.081	0.315	0.32	0	3.93531	3.65464	999999	2.43506e-14	1.46894e-11	nan	Protein export machinery		3.93e-83
GXP_Contig_27886,GXP_Contig_25870	4.819	17.783	8.469	0.315	5.97	4.909	3.93531	1.5747	0.786762	2.43506e-14	1.93383e-18	0.00085419	Protease inhibitor domains	Kunitz domains	1.14e-83
noHitAssembly_79621	6.004	1.023	0.081	0.393	0.533	0.37	3.93332	0.940599	-2.19153	1.76846e-17	0.160927	0.126901	Unknown products		0.41
GXP_Contig_31016	9.558	1.599	0.081	0.629	1.919	1.297	3.92558	-0.263185	-4.00111	7.42745e-27	0.546239	0.000142729	Enzymes	Serine proteases	0.059
GXP_Contig_5169	2.37	0.448	0.726	0.157	0.426	1.204	3.91605	0.0726453	-0.729794	9.44341e-08	0.935705	0.238694	Transcription machinery		5.73e-06
GXP_Contig_6587	2.37	2.111	1.855	0.157	0.853	0.556	3.91605	1.30731	1.73826	9.44341e-08	0.00866302	0.00344574	Enzymes	Metalloproteases	0.13
noHitAssembly_66846,noHitAssembly_5784	9.479	1.983	1.774	0.629	0.107	0.278	3.9136	4.212	2.67385	1.34336e-26	7.17252e-07	0.000183053	Protein synthesis		1.42e-08
noHitAssembly_62560	1.185	0	0	0.079	0	0	3.90689	999999	999999	0.000160706	nan	nan	Immunity related	Ficolins/Ixoderin	0.83
noHitAssembly_67468	1.185	0.32	0.887	0.079	0	0	3.90689	999999	999999	0.000160706	0.105437	0.00136841
GXP_Contig_101	1.185	0.128	0.323	0.079	0	0.278	3.90689	999999	0.216449	0.000160706	nan	0.84398	Possible Viral proteins		1.43e-08
noHitAssembly_41001	1.185	0.064	0.161	0.079	0	0.093	3.90689	999999	0.791758	0.000160706	nan	0.640422
noHitAssembly_26889	1.185	14.84	0	0.079	0	0.093	3.90689	999999	-999999	0.000160706	3.22132e-40	nan	Protease inhibitor domains	Basic tail family	1.45e-71
noHitAssembly_2016	1.185	1.535	0.645	0.079	0	0	3.90689	999999	999999	0.000160706	6.97505e-06	0.00835399
gi|684279081|gb|GBIH01002239.1|	1.185	8.06	5.888	0.079	2.239	4.168	3.90689	1.84793	0.498422	0.000160706	4.05858e-11	0.0640773	Glycine rich superfamily	Collagen-like family	5.63e-17
noHitAssembly_9149	1.185	0.704	0.161	0.079	0.746	0.37	3.90689	-0.0836002	-1.20046	0.000160706	0.90034	0.322189	Lipocalins		0.45
GXP_Contig_1931,GXP_Contig_7993	76.624	15.8	42.423	5.193	2.772	21.302	3.88316	2.51093	0.993858	2.51157e-201	4.2456e-29	9.38049e-20
noHitAssembly_77684	2.291	0.256	0.081	0.157	0	0	3.86714	999999	999999	1.73289e-07	nan	nan	Unknown products		0.019
noHitAssembly_31583	2.291	0.192	0.161	0.157	0.107	0.093	3.86714	0.843496	0.791758	1.73289e-07	0.578277	0.640422	Unknown products		8.71e-10
noHitAssembly_79463	18.09	0.192	0.484	1.259	0.107	0.278	3.84484	0.843496	0.799922	1.13645e-48	0.578277	0.418482	Unknown products		1.06e-11
gi|442757510|gb|GADI01002894.1|	8.926	112.39	0.323	0.629	1.386	0.463	3.82688	6.34144	-0.519478	8.49298e-25	0	0.588396	Ixodes specific	WC family	1.43e-86
GXP_Contig_33310	2.212	0.96	0.323	0.157	0.107	0.278	3.81651	3.16542	0.216449	3.18094e-07	0.00188768	0.84398
noHitAssembly_45243	2.212	0.384	0	0.157	0	0	3.81651	999999	999999	3.18094e-07	0.0619045	nan	Ixodes specific	Ixodes 10 kDa peptide family - related to the WC family - includes some with RGD motif - has one member from Dermacentor	0.004
noHitAssembly_70503	1.106	0.832	1.048	0.079	0.32	0	3.80735	1.37851	999999	0.000300335	0.0861755	0.000420939	Unknown products		0.003
noHitAssembly_15222	1.106	0.512	0.565	0.079	0	0.185	3.80735	999999	1.61073	0.000300335	0.0215299	0.126976	Signal Transduction		0.24
noHitAssembly_55740	1.106	0.768	0.323	0.079	0	0	3.80735	999999	999999	0.000300335	0.00270161	nan
noHitAssembly_68319	1.106	1.151	0.323	0.079	0.533	0.185	3.80735	1.11068	0.804009	0.000300335	0.088278	0.508874	Unknown products		0.71
noHitAssembly_21233	1.106	15.736	0.323	0.079	0.107	0.093	3.80735	7.20031	1.79623	0.000300335	7.49076e-46	0.211495
noHitAssembly_9635	1.106	0.256	0.403	0.079	0	0	3.80735	999999	999999	0.000300335	nan	0.0540252	Unknown products		7.95e-37
GXP_Contig_535	1.106	29.297	0.081	0.079	0.213	0	3.80735	7.10376	999999	0.000300335	2.30518e-84	nan	Lipocalins		8.14e-54
noHitAssembly_68883	1.106	0	0	0.079	0	0	3.80735	999999	999999	0.000300335	nan	nan	Unknown products		0.078
noHitAssembly_50711	1.106	0.064	0	0.079	0	0.093	3.80735	999999	-999999	0.000300335	nan	nan	Babesia proteins		0.11
GXP_Contig_1557	1.106	1.791	0.807	0.079	1.173	0.37	3.80735	0.610562	1.12504	0.000300335	0.202344	0.166021	Detoxification		8.47e-57
GXP_Contig_1717	1.106	0.576	0.565	0.079	0.853	0.648	3.80735	-0.566477	-0.197743	0.000300335	0.410666	0.795571	Metabolism, amino acid		6.8e-40
GXP_Contig_27435,GXP_Contig_29404	1.106	0.32	0	0.079	0	0	3.80735	999999	999999	0.000300335	0.105437	nan	Unknown products		0.23
GXP_Contig_19260	1.106	0.832	2.904	0.079	0.64	1.204	3.80735	0.378512	1.27021	0.000300335	0.57526	0.00374969	Protein modification machinery		2.14e-12
GXP_Contig_18898,GXP_Contig_10885	3.239	1.535	4.597	0.236	0.32	1.574	3.77869	2.26209	1.54626	6.95839e-10	0.00102506	2.31232e-05	Metabolism, lipid		6.28e-128
noHitAssembly_66555,noHitAssembly_420	22.513	280.942	16.131	1.652	0.32	1.019	3.76847	9.77798	3.98461	2.44402e-59	0	6.72131e-41	Ixodes specific	Ixodes 8-cys family	3.14e-64
GXP_Contig_27132,GXP_Contig_6802,GXP_Contig_1983	2.133	5.757	0.807	0.157	0.107	0.185	3.76405	5.74963	2.12504	5.84052e-07	1.05527e-18	0.0276326
noHitAssembly_28650	4.266	0.512	0	0.315	0.107	0	3.75946	2.25853	999999	1.5946e-12	0.0579915	nan
GXP_Contig_16295,GXP_Contig_28883	3.16	10.938	0.161	0.236	1.173	0.093	3.74307	3.22107	0.791758	1.26887e-09	4.21891e-26	0.640422	Ixodes specific	Ixodes 8-cys family	1.18e-83
GXP_Contig_9315	2.054	0.64	0.565	0.157	0.426	0.648	3.7096	0.587218	-0.197743	1.07257e-06	0.463695	0.795571	Tranporters		2.71e-50
noHitAssembly_64791	2.054	0.576	0.242	0.157	0	0	3.7096	999999	999999	1.07257e-06	0.0127554	nan	Unknown conserved, or fragments of known proteins		1.02e-05
GXP_Contig_13611	2.054	0.768	0.403	0.157	0.64	0.093	3.7096	0.263034	2.11548	1.07257e-06	0.702706	0.119381	Unknown products		0.48
noHitAssembly_16341	1.027	0.384	0.161	0.079	0.107	0.37	3.70044	1.8435	-1.20046	0.000562355	0.149682	0.322189	Possible Viral proteins		0.24
noHitAssembly_20242	1.027	0.064	0	0.079	0	0	3.70044	999999	999999	0.000562355	nan	nan	Unknown products		0.32
GXP_Contig_6216	1.027	0	0.081	0.079	0	0	3.70044	999999	999999	0.000562355	nan	nan	Transposable elements		4.41e-68
noHitAssembly_67633	1.027	19.382	3.145	0.079	1.066	0.278	3.70044	4.18444	3.4999	0.000562355	6.14017e-54	1.60382e-08	Protein export machinery		0.000441
noHitAssembly_27463	1.027	0.064	0.323	0.079	0	0.093	3.70044	999999	1.79623	0.000562355	nan	0.211495	Enzymes	Serine proteases	0.004
noHitAssembly_66546	1.027	0.192	0.403	0.079	0.213	0.093	3.70044	-0.149747	2.11548	0.000562355	0.905683	0.119381
noHitAssembly_30654	1.027	0	0	0.079	0	0	3.70044	999999	999999	0.000562355	nan	nan	Nuclear regulation		0.47
noHitAssembly_536	1.027	0.448	0.161	0.079	0.107	0.185	3.70044	2.06589	-0.200465	0.000562355	0.0934564	0.889856	Unknown products		0.72
noHitAssembly_68668	1.027	0.896	0.645	0.079	0.32	0	3.70044	1.48543	999999	0.000562355	0.059621	0.00835399
noHitAssembly_72573,noHitAssembly_39621,noHitAssembly_77231	1.027	0.64	0.565	0.079	0.213	0.741	3.70044	1.58722	-0.391223	0.000562355	0.0950095	0.598553	Unknown products		0.014
GXP_Contig_5283,noHitAssembly_67946,GXP_Contig_3597,GXP_Contig_4138,GXP_Contig_21571	1.027	0.256	3.387	0.079	0.32	1.297	3.70044	-0.321928	1.38483	0.000562355	0.76537	0.000814732
noHitAssembly_77990	1.027	0.384	2.904	0.079	0	0.185	3.70044	999999	3.97244	0.000562355	0.0619045	1.38395e-08	Uncharacterized families	Uncharacterized possibly secreted proteins, mostly fragments	1.02e-32
noHitAssembly_22519,GXP_Contig_21307	1.027	0	0.161	0.079	0	0.185	3.70044	999999	-0.200465	0.000562355	nan	0.889856
noHitAssembly_78455	6.083	2.815	8.791	0.472	0	0.278	3.68792	999999	4.98287	5.33108e-17	6.69388e-10	2.49036e-25	Unknown products		1.57e-05
GXP_Contig_7622	6.004	2.367	0.081	0.472	1.493	0.926	3.66907	0.664846	-3.51502	9.64319e-17	0.113973	0.00211956
noHitAssembly_43161,noHitAssembly_58022,noHitAssembly_79740	1.975	3.39	0.726	0.157	0	0.463	3.65302	999999	0.648957	1.96985e-06	1.28265e-11	0.409857
GXP_Contig_25075	1.975	0.064	0.081	0.157	0.107	0.185	3.65302	-0.741467	-1.19153	1.96985e-06	0.713562	0.483918	Unknown products		3.91e-54
noHitAssembly_70601	4.898	0	0.081	0.393	0	0	3.63959	999999	999999	7.33331e-14	nan	nan
GXP_Contig_24677	1.896	0.448	1.774	0.157	0.213	0.648	3.59412	1.07265	1.45294	3.61766e-06	0.302387	0.0120418	Metabolism, lipid		3.03e-39
GXP_Contig_25368	1.896	0	0.161	0.157	0	0.093	3.59412	999999	0.791758	3.61766e-06	nan	0.640422
noHitAssembly_56058	1.896	0.192	0.323	0.157	0	0.093	3.59412	999999	1.79623	3.61766e-06	nan	0.211495	Signal Transduction		0.079
GXP_Contig_16,GXP_Contig_20824,GXP_Contig_3578,GXP_Contig_26970	1.896	0.576	1.452	0.157	0.32	0.834	3.59412	0.847997	0.799922	3.61766e-06	0.335621	0.161116
GXP_Contig_4473	2.844	0.576	0.081	0.236	0	0.093	3.59106	999999	-0.199309	1.40082e-08	0.0127554	0.921992
noHitAssembly_79470	0.948	1.599	7.662	0.079	0.213	1.019	3.58496	2.90824	2.91057	0.00105485	0.000117989	4.60775e-16	Proteasome machinery		0.59
noHitAssembly_70716	0.948	1.023	0.403	0.079	0.213	0.185	3.58496	2.26388	1.12325	0.00105485	0.00733996	0.327375
noHitAssembly_5853	0.948	0.448	1.371	0.079	0	0.278	3.58496	999999	2.30207	0.00105485	0.0364522	0.00252782
noHitAssembly_37258	0.948	0.64	2.339	0.079	0	0	3.58496	999999	999999	0.00105485	0.00758026	6.01513e-08
noHitAssembly_38800,noHitAssembly_69993,noHitAssembly_22644,noHitAssembly_69994	0.948	0.576	19.357	0.079	0.213	12.411	3.58496	1.43522	0.641236	0.00105485	0.14151	2.50969e-05	Storage		8.25e-05
noHitAssembly_78385	4.661	0.256	0.484	0.393	2.026	11.762	3.56804	-2.98442	-4.60298	4.34929e-13	1.1344e-05	1.73104e-32	Ixodes specific	Ixodes 14 kda family	7.68e-71
GXP_Contig_24736	5.53	4.989	10.082	0.472	0.959	1.111	3.55042	2.37915	3.18185	3.35981e-15	1.0719e-09	2.59664e-22
noHitAssembly_10034	3.634	1.023	0.081	0.315	1.279	1.482	3.52813	-0.32221	-4.19348	1.8807e-10	0.550592	3.76299e-05	Signal Transduction		0.4
GXP_Contig_20831	9.953	3.006	0.565	0.866	2.452	1.297	3.52269	0.293886	-1.19886	5.81994e-26	0.400957	0.0640166	Unknown products		0.92
GXP_Contig_20452,GXP_Contig_20455	2.686	1.023	0.968	0.236	0.853	0.834	3.5086	0.262188	0.21496	4.64604e-08	0.65942	0.733196	Unknown products		3.35e-07
noHitAssembly_2320	2.686	0.064	0.242	0.236	0.107	0	3.5086	-0.741467	999999	4.64604e-08	0.713562	nan
GXP_Contig_27311	2.686	1.599	0.645	0.236	0.853	0.37	3.5086	0.906552	0.801774	4.64604e-08	0.0893607	0.350191	Uncharacterized families	Uncharacterized possibly secreted proteins, mostly fragments	2.23e-22
noHitAssembly_78799	2.686	0	0	0.236	0	0	3.5086	999999	999999	4.64604e-08	nan	nan	Unknown products		2.9e-09
GXP_Contig_32703	2.686	1.215	3.145	0.236	0.213	0.834	3.5086	2.51203	1.91494	4.64604e-08	0.00190075	4.71266e-05	Signal Transduction		0.13
GXP_Contig_27363	3.555	0	0.081	0.315	0	0	3.49643	999999	999999	3.4088e-10	nan	nan	Cytotoxin-like family		7.87e-77
noHitAssembly_68210	11.533	0.512	0.081	1.023	0	0	3.49489	999999	999999	1.21555e-29	0.0215299	nan	Unknown products		2.23e-10
noHitAssembly_25828	1.738	0.064	0	0.157	0	0	3.46859	999999	999999	1.21945e-05	nan	nan	Tranporters		0.64
noHitAssembly_72643	2.607	4.094	2.581	0.236	0.64	0.093	3.46553	2.67737	4.79456	8.4552e-08	3.52494e-09	2.1102e-08
noHitAssembly_68060	0.869	3.07	0.161	0.079	0	0	3.45943	999999	999999	0.00198183	1.13853e-10	nan	Unknown products		0.022
noHitAssembly_72145	0.869	1.151	0.645	0.079	0.426	0.648	3.45943	1.43396	-0.00669465	0.00198183	0.0376022	0.992599	Unknown products		2.16e-37
GXP_Contig_15017	0.869	1.215	0.726	0.079	0.853	0.093	3.45943	0.510339	2.96467	0.00198183	0.371496	0.0115815	Signal Transduction		0.005
noHitAssembly_20708	0.869	0.448	1.452	0.079	0.213	0.093	3.45943	1.07265	3.96467	0.00198183	0.302387	5.99298e-05
GXP_Contig_8433	0.869	0.512	2.581	0.079	0.107	0.278	3.45943	2.25853	3.21477	0.00198183	0.0579915	7.85034e-07	Protein export machinery		5.61e-53
GXP_Contig_21536	0.869	0.128	1.21	0.079	0.746	1.574	3.45943	-2.54303	-0.379428	0.00198183	0.0142292	0.456026	Protein export machinery		0.008
GXP_Contig_944	0.869	0.64	3.145	0.079	2.985	2.501	3.45943	-2.22159	0.330555	0.00198183	5.94899e-06	0.354887	Transposable elements		5.34e-19
noHitAssembly_62663,GXP_Contig_25404	4.266	51.109	3.226	0.393	90.405	8.428	3.44028	-0.822825	-1.38544	8.38643e-12	6.34406e-32	1.28724e-07	Protease inhibitor domains	Basic tail family	4.17e-28
noHitAssembly_70049,GXP_Contig_4251	3.397	0.128	0	0.315	0	0	3.43084	999999	999999	1.11811e-09	nan	nan
GXP_Contig_3204	38.075	6.78	0.081	3.541	1.919	0.37	3.42662	1.82093	-2.19153	2.40403e-92	2.03587e-09	0.126901	Lipocalins		1.28e-72
GXP_Contig_25762,GXP_Contig_9728,GXP_Contig_2654,GXP_Contig_4171,GXP_Contig_28831,GXP_Contig_28832	4.187	16.312	41.859	0.393	1.386	3.983	3.41332	3.55693	3.39361	1.51343e-11	3.35273e-41	4.18209e-92	Uncharacterized families	Uncharacterized possibly secreted proteins, mostly fragments	2.64e-12
noHitAssembly_21405	8.373	0.128	0.645	0.787	0.426	0.648	3.41131	-1.73471	-0.00669465	1.41259e-21	0.145656	0.992599
noHitAssembly_69618	1.659	0.96	2.662	0.157	0.107	0.093	3.40148	3.16542	4.83914	2.23754e-05	0.00188768	1.21082e-08
GXP_Contig_28557,GXP_Contig_7512	1.659	0.448	0.887	0.157	0.853	1.482	3.40148	-0.929047	-0.740539	2.23754e-05	0.205278	0.185884	Extracellular matrix		0.033
noHitAssembly_33169	1.659	0.192	0.403	0.157	0.213	0.185	3.40148	-0.149747	1.12325	2.23754e-05	0.905683	0.327375	Unknown products		0.00017
noHitAssembly_74701	1.659	0.704	0.323	0.157	0.213	0.278	3.40148	1.72472	0.216449	2.23754e-05	0.0631497	0.84398	Unknown conserved, or fragments of known proteins		0.88
GXP_Contig_26416,noHitAssembly_25589	23.224	5.245	12.743	2.203	0.533	8.243	3.39808	3.29874	0.628464	1.12853e-56	1.4296e-13	0.000783706
noHitAssembly_40320,GXP_Contig_4452,noHitAssembly_77223,noHitAssembly_20351,noHitAssembly_14294,noHitAssembly_4914	5.767	0.32	2.581	0.551	0.32	1.945	3.3877	0	0.40816	2.89371e-15	0.999988	0.307875	Unknown conserved, or fragments of known proteins		7.19e-24
GXP_Contig_23790	13.982	3.326	0.242	1.338	2.345	3.056	3.38542	0.5042	-3.65857	1.01609e-34	0.144242	1.48156e-08	Unknown products		0.75
noHitAssembly_69253	5.688	2.431	1.452	0.551	0.426	1.482	3.3678	2.51262	-0.029504	5.19847e-15	1.12528e-05	0.952238
noHitAssembly_65577	21.091	85.14	2.742	2.046	6.823	1.574	3.36575	3.64136	0.800793	3.0312e-51	8.17119e-211	0.0541115	Protease inhibitor domains	Kunitz domains	0.01
noHitAssembly_76806	3.239	0.64	0.403	0.315	0.32	0.741	3.36212	1	-0.878694	3.65836e-09	0.243717	0.27878	Unknown products		3e-42
noHitAssembly_29889	1.58	0.256	0.161	0.157	0	0	3.33109	999999	999999	4.103e-05	nan	nan	Unknown products		0.17
GXP_Contig_26813,noHitAssembly_10594	1.58	0.064	0	0.157	0	0	3.33109	999999	999999	4.103e-05	nan	nan
GXP_Contig_25657	1.58	3.582	0	0.157	3.092	0	3.33109	0.212225	999999	4.103e-05	0.501784	nan	Detoxification		5.63e-108
noHitAssembly_25312,GXP_Contig_23313	1.58	0.384	0.887	0.157	0.32	0.278	3.33109	0.263034	1.67385	4.103e-05	0.787252	0.0488465	Transposable elements		6.14e-16
noHitAssembly_72435	7.109	0.064	0	0.708	0.107	0	3.32783	-0.741467	999999	3.29498e-18	0.713562	nan	Unknown products		0.02
GXP_Contig_19549	0.79	1.535	0.807	0.079	0.426	0.463	3.32193	1.84931	0.801556	0.00372841	0.00396025	0.296259	Signal Transduction		6.7e-07
GXP_Contig_25121	0.79	4.478	0	0.079	1.279	0	3.32193	1.80784	999999	0.00372841	1.25613e-06	nan	Unknown products		1.15e-24
noHitAssembly_51976	0.79	1.023	0.565	0.079	0.959	0.37	3.32193	0.0932034	0.610726	0.00372841	0.872343	0.492658
GXP_Contig_16796	0.79	3.134	1.936	0.079	0.959	1.019	3.32193	1.7084	0.925925	0.00372841	9.68783e-05	0.0670111	Signal Transduction		1.07e-23
noHitAssembly_32893	0.79	1.151	3.226	0.079	0	0.463	3.32193	999999	2.80066	0.00372841	0.000131044	2.36737e-07	Tranporters		0.17
GXP_Contig_9949	0.79	0.512	4.678	0.079	0.107	0.093	3.32193	2.25853	5.65252	0.00372841	0.0579915	1.82055e-14	Tranporters		2.39e-15
noHitAssembly_70823	0.79	0.064	1.371	0.079	0.107	1.389	3.32193	-0.741467	-0.018818	0.00372841	0.713562	0.970307
GXP_Contig_22815,GXP_Contig_10348	0.79	0.96	1.532	0.079	0.64	0.463	3.32193	0.584963	1.72633	0.00372841	0.369471	0.00817093	Tranporters		1.16e-134
noHitAssembly_66489	0.79	0.384	1.452	0.079	0	0.093	3.32193	999999	3.96467	0.00372841	0.0619045	5.99298e-05
GXP_Contig_4225,noHitAssembly_3846	0.79	0.896	2.581	0.079	0.213	0.648	3.32193	2.07265	1.99386	0.00372841	0.0176797	0.000154503
GXP_Contig_17316,GXP_Contig_15824,GXP_Contig_16273,GXP_Contig_10506,GXP_Contig_20026	0.79	0.064	26.454	0.079	0.213	11.392	3.32193	-1.73471	1.21546	0.00372841	0.303539	2.83162e-17	Enzymes	5'-nucleotidase/apyrase	0
noHitAssembly_43160,noHitAssembly_53297,noHitAssembly_47564,noHitAssembly_10983	0.79	0.32	2.984	0.079	0.213	0.741	3.32193	0.587218	2.0097	0.00372841	0.604353	4.29564e-05	Unknown products		2.39e-14
GXP_Contig_2929	0.79	0.576	1.613	0.079	0.426	1.297	3.32193	0.435215	0.314568	0.00372841	0.597313	0.52716	Unknown conserved, or fragments of known proteins		0.92
GXP_Contig_9117,GXP_Contig_9116,noHitAssembly_27646,GXP_Contig_27086,noHitAssembly_46207	0.79	0.384	1.855	0.079	0.213	0.834	3.32193	0.850253	1.1533	0.00372841	0.43177	0.031704	Signal Transduction		1.28e-93
noHitAssembly_68684	0.79	0.192	0.887	0.079	0.426	2.038	3.32193	-1.14975	-1.20015	0.00372841	0.285532	0.0202498
noHitAssembly_7553,noHitAssembly_64357,GXP_Contig_25061,GXP_Contig_7974	5.451	5.629	7.178	0.551	3.838	1.297	3.3064	0.552524	2.4684	3.00398e-14	0.0389362	6.11927e-13
noHitAssembly_73423,noHitAssembly_36716,noHitAssembly_32888,noHitAssembly_10187,noHitAssembly_32889,noHitAssembly_21255,GXP_Contig_30170,noHitAssembly_74319,noHitAssembly_61587	48.897	7.74	7.178	5.036	3.198	4.631	3.2794	1.27516	0.632258	7.59281e-114	8.23932e-07	0.011267	Unknown products		0.000837
noHitAssembly_66608	2.291	0.064	1.129	0.236	0	0.556	3.27912	999999	1.02189	9.20998e-07	nan	0.128632
gi|241756621|ref|XM_002401366.1|	2.291	111.238	67.184	0.236	7.036	8.799	3.27912	3.98275	2.93271	9.20998e-07	6.6044e-292	9.94861e-129	Protease inhibitor domains	Basic tail family	3.8e-51
GXP_Contig_20939,GXP_Contig_18100	16.036	1.919	0.161	1.652	1.066	0	3.27903	0.848147	999999	1.49093e-38	0.0787606	nan	Unknown conserved, or fragments of known proteins		0
noHitAssembly_53766	11.454	1.343	0.726	1.18	0.853	1.019	3.27899	0.654842	-0.489113	5.08489e-28	0.239896	0.449044
GXP_Contig_13601	8.294	2.879	20.97	0.866	8.849	16.949	3.25963	-1.61995	0.307127	1.2066e-20	2.81309e-10	0.0260269
noHitAssembly_45703	1.501	1.727	0.081	0.157	0	0	3.25709	999999	999999	7.51731e-05	1.65953e-06	nan
noHitAssembly_26805	1.501	0.96	0.726	0.157	0.213	0.185	3.25709	2.17218	1.97244	7.51731e-05	0.0114205	0.0464183
GXP_Contig_21168	1.501	1.919	3.226	0.157	1.279	3.242	3.25709	0.585338	-0.00713765	7.51731e-05	0.204367	0.983453	Unknown conserved, or fragments of known proteins		0.38
GXP_Contig_12101,GXP_Contig_18250,GXP_Contig_3408	1.501	0.32	0.081	0.157	0.746	0.926	3.25709	-1.2211	-3.51502	7.51731e-05	0.13862	0.00211956
noHitAssembly_2744	3.002	28.337	0.565	0.315	0	0.185	3.2525	999999	1.61073	2.15241e-08	8.46965e-68	0.126976	Unknown products		0.000135
noHitAssembly_74514	14.061	4.606	1.774	1.495	0.533	0.463	3.23348	3.11131	1.93792	1.25711e-33	1.47908e-11	0.00207152
noHitAssembly_39319	2.212	0	0	0.236	0.213	0	3.22849	-999999	999999	1.6693e-06	nan	nan	Metabolism, energy		0.48
GXP_Contig_14672	2.212	1.087	0.081	0.236	0.32	0.093	3.22849	1.76421	-0.199309	1.6693e-06	0.0187674	0.921992	Ixodes specific	Ixodes 8-cys family	1.09e-90
GXP_Contig_20016	7.346	2.751	4.839	0.787	1.386	1.482	3.22252	0.989029	1.70716	2.7046e-18	0.0166188	3.10799e-06	Transposable elements		1.43e-36
gi|241714257|ref|XM_002403676.1|	2.923	1.791	0	0.315	0.853	0.556	3.21403	1.07015	-999999	3.87836e-08	0.0391451	0.0145211
noHitAssembly_26852	3.634	6.397	0.484	0.393	1.279	0.278	3.20896	2.32238	0.799922	9.25194e-10	9.95565e-12	0.418482
noHitAssembly_67864	3.634	1.535	14.034	0.393	0.213	0.834	3.20896	2.84931	4.07274	9.25194e-10	0.000188493	2.91512e-36	Protein synthesis		0.54
GXP_Contig_18822,GXP_Contig_6447,GXP_Contig_5398,GXP_Contig_14005	43.526	0.768	0.323	4.8	82.41	0.463	3.18077	-6.74557	-0.519478	6.54003e-99	1.67336e-238	0.588396
noHitAssembly_47110	1.422	0.192	0.484	0.157	0.107	0.093	3.17909	0.843496	2.3797	0.000137576	0.578277	0.0669486
noHitAssembly_76457	1.422	1.279	0.242	0.157	0.32	0.185	3.17909	1.99887	0.387482	0.000137576	0.0055609	0.767232	Unknown products		1.58e-24
noHitAssembly_50764	0.711	1.535	0	0.079	0	0	3.16993	999999	999999	0.00702127	6.97505e-06	nan
gi|442746598|gb|GADI01008349.1|	0.711	19.062	92.509	0.079	20.682	304.341	3.16993	-0.117676	-1.71802	0.00702127	0.363327	4.47712e-302	Ixodes specific	Isac anti-complement	2.66e-95
noHitAssembly_60344	0.711	0.192	1.855	0.079	0.107	0	3.16993	0.843496	999999	0.00702127	0.578277	1.50117e-06	Transposable elements		0.018
noHitAssembly_75597	0.711	0.064	1.855	0.079	0.213	26.766	3.16993	-1.73471	-3.85091	0.00702127	0.303539	2.80516e-65
noHitAssembly_18690	0.711	0.192	5.888	0.079	0	0.556	3.16993	999999	3.40462	0.00702127	nan	2.096e-14	Unknown products		7.18e-25
noHitAssembly_42383	0.711	0.064	2.339	0.079	0.107	0.926	3.16993	-0.741467	1.33681	0.00702127	0.713562	0.00680099	Transposable elements		0.96
GXP_Contig_255	0.711	0.64	1.29	0.079	0.107	0.741	3.16993	2.58046	0.799826	0.00702127	0.0220401	0.18644	Extracellular matrix		2.9e-16
noHitAssembly_1118	0.711	0.832	2.42	0.079	0.533	1.389	3.16993	0.642448	0.80096	0.00702127	0.364212	0.0704342	Ixodegrin family		0.13
noHitAssembly_58003	0.711	0.704	0.726	0.079	1.493	0.926	3.16993	-1.08457	-0.351043	0.00702127	0.0569615	0.595171	Enzymes	Metalloproteases	0.085
noHitAssembly_27090	0.711	0.64	0.484	0.079	0.32	2.593	3.16993	1	-2.42154	0.00702127	0.243717	1.87907e-05
noHitAssembly_67731	0.711	0.128	0.645	0.079	0	2.038	3.16993	999999	-1.65978	0.00702127	nan	0.00302509
GXP_Contig_20030,GXP_Contig_26025	32.15	36.973	2.339	3.62	6.716	0.834	3.15076	2.4608	1.48777	5.97967e-73	2.63537e-64	0.00332598	Ixodes specific	Isac anti-complement	7.91e-65
noHitAssembly_72679	3.476	0.96	0.323	0.393	0.64	1.204	3.14483	0.584963	-1.89823	2.9727e-09	0.369471	0.0122901
noHitAssembly_73685	18.09	1.791	0.645	2.046	0.213	0.278	3.14431	3.07184	1.21421	9.33411e-42	2.86809e-05	0.186777	Unknown products		6.17e-08
noHitAssembly_75294	2.765	0.32	0.081	0.315	0	0	3.13386	999999	999999	1.25491e-07	0.105437	nan	Unknown products		8.92e-14
GXP_Contig_20193	7.583	1.855	0.565	0.866	0.853	1.945	3.13033	1.1208	-1.78345	2.16162e-18	0.0293131	0.00229485	Extracellular matrix		0.021
GXP_Contig_19188,noHitAssembly_78059	4.108	3.902	2.984	0.472	1.919	1.297	3.12158	1.02386	1.20207	1.28233e-10	0.0033281	0.00487431
noHitAssembly_42020	2.054	5.181	3.065	0.236	0.213	0.37	3.12158	4.60431	3.05029	5.46318e-06	2.84977e-16	1.50122e-07	Signal Transduction		1.63e-08
noHitAssembly_25287	2.054	0.896	2.178	0.236	0.533	2.223	3.12158	0.749363	-0.029504	5.46318e-06	0.280866	0.941521
GXP_Contig_16456,GXP_Contig_921,GXP_Contig_27109,GXP_Contig_3715,GXP_Contig_5472,GXP_Contig_20690,GXP_Contig_20689,GXP_Contig_4317,GXP_Contig_10620,noHitAssembly_49290,GXP_Contig_6685	14.219	5.117	2.742	1.652	0.959	2.315	3.10553	2.4157	0.244216	7.90739e-33	4.62629e-10	0.517861	Transposable elements		7.8e-46
GXP_Contig_33294,GXP_Contig_33293	1.343	0.96	0.565	0.157	0.746	0.834	3.09662	0.363859	-0.561797	0.000251432	0.563177	0.437078	Unknown products		0.48
GXP_Contig_12249	1.343	0.64	0.242	0.157	0.213	0.185	3.09662	1.58722	0.387482	0.000251432	0.0950095	0.767232	Unknown products		2.06e-06
GXP_Contig_4295,GXP_Contig_10359	1.343	0.448	0.081	0.157	0.426	0.093	3.09662	0.0726453	-0.199309	0.000251432	0.935705	0.921992	Unknown conserved, or fragments of known proteins		1.32e-30
noHitAssembly_1075	1.343	0.128	0.081	0.157	0.213	0	3.09662	-0.73471	999999	0.000251432	0.603674	nan
noHitAssembly_26296	1.343	0	0.081	0.157	0	0	3.09662	999999	999999	0.000251432	nan	nan	Extracellular matrix		0.54
noHitAssembly_56063	1.343	2.942	2.662	0.157	0	0	3.09662	999999	999999	0.000251432	2.75278e-10	7.44341e-09	Unknown products		2.64e-07
noHitAssembly_40609	1.343	0	0	0.157	0.213	0	3.09662	-999999	999999	0.000251432	nan	nan
GXP_Contig_20784	1.343	0.96	14.195	0.157	0.107	10.929	3.09662	3.16542	0.377221	0.000251432	0.00188768	0.0262669	Metabolism, lipid		8.8e-55
noHitAssembly_71674	1.343	1.343	0.807	0.157	0	0.093	3.09662	999999	3.11727	0.000251432	2.99093e-05	0.00643653	Unknown products		1.6e-05
noHitAssembly_3597	1.343	0.512	0.242	0.157	0.213	0	3.09662	1.26529	999999	0.000251432	0.208301	nan	Unknown products		0.000842
noHitAssembly_59167	1.343	0.384	0.242	0.157	0.107	0.463	3.09662	1.8435	-0.936005	0.000251432	0.149682	0.365774	Unknown products		0.005
noHitAssembly_14781	5.372	3.902	1.694	0.629	0.426	0.185	3.09433	3.19529	3.19484	2.45033e-13	3.2283e-10	6.64953e-05
noHitAssembly_69054	2.686	1.279	4.194	0.315	0.853	3.89	3.09204	0.584399	0.108557	2.25301e-07	0.300061	0.715706
noHitAssembly_68475	3.318	0.704	0.726	0.393	0.32	0.093	3.07771	1.1375	2.96467	9.50829e-09	0.174459	0.0115815	Unknown products		0.59
GXP_Contig_26452,GXP_Contig_7436	30.966	49.254	0.484	3.698	2.239	0.37	3.06587	4.45931	0.387482	1.27929e-68	1.82234e-138	0.675506
noHitAssembly_59780	1.975	0.576	0.807	0.236	0.213	0.278	3.06499	1.43522	1.53748	9.86123e-06	0.14151	0.0774579
noHitAssembly_65207	1.975	0.192	0	0.236	0	0.093	3.06499	999999	-999999	9.86123e-06	nan	nan	Unknown products		0.004
noHitAssembly_12491	1.975	0.768	0.887	0.236	0.213	0.093	3.06499	1.85025	3.25363	9.86123e-06	0.0416106	0.0035768
gi|442749434|gb|GADI01006931.1|	6.556	37.421	10.727	0.787	26.866	29.452	3.05838	0.478067	-1.45712	8.49554e-16	3.07073e-06	1.13118e-24	Glycine rich superfamily	Collagen-like family	4.23e-49
GXP_Contig_6079	5.214	1.855	2.5	0.629	1.066	1.204	3.05126	0.799212	1.05409	7.72371e-13	0.100475	0.0204591	Possible Viral proteins		2e-100
noHitAssembly_45536	2.607	0.448	0	0.315	0	0.093	3.04897	999999	-999999	4.03913e-07	0.0364522	nan	Unknown products		2.91e-06
noHitAssembly_73101	3.239	0.32	0	0.393	0	0	3.04295	999999	999999	1.69727e-08	0.105437	nan	Protease inhibitor domains	Kunitz domains	0.000155
GXP_Contig_18904	12.955	2.942	0.242	1.574	1.279	1.297	3.041	1.20178	-2.4221	1.6349e-29	0.00371718	0.00248169
noHitAssembly_67999	3.871	0.96	0.807	0.472	0.32	0	3.03585	1.58496	999999	7.25367e-10	0.0408779	0.00248668
GXP_Contig_16619,noHitAssembly_15520,GXP_Contig_16658,GXP_Contig_14851,noHitAssembly_18747,GXP_Contig_15758,GXP_Contig_32501,GXP_Contig_15626,GXP_Contig_23042,GXP_Contig_23043,noHitAssembly_73667,GXP_Contig_26606,GXP_Contig_7366,noHitAssembly_15519,GXP_Contig_25578,GXP_Contig_25579,GXP_Contig_20120,noHitAssembly_64954,noHitAssembly_9736,GXP_Contig_1056,noHitAssembly_28506,GXP_Contig_18408,GXP_Con…	450.185	5.437	408.104	55.001	4.371	292.764	3.03299	0.314847	0.479199	0	0.228162	4.88996e-50	Unknown conserved, or fragments of known proteins		2.73e-47
gi|241813102|ref|XM_002414578.1|	9.637	2.559	0.081	1.18	1.386	1.76	3.0298	0.884653	-4.44151	2.68888e-22	0.035383	5.20112e-06
noHitAssembly_69585	6.398	0.256	0.161	0.787	0.213	0.278	3.02319	0.26529	-0.788024	2.65975e-15	0.825593	0.54683	Unknown products		0.088
noHitAssembly_42223	1.264	0.768	0.161	0.157	1.066	0.093	3.00916	-0.473029	0.791758	0.000458715	0.434629	0.640422	Unknown products		9.43e-12
noHitAssembly_12776,noHitAssembly_14720,noHitAssembly_19018,GXP_Contig_17602	1.264	0.704	0.242	0.157	0.213	0.093	3.00916	1.72472	1.3797	0.000458715	0.0631497	0.370937
noHitAssembly_29065	1.264	0	0	0.157	0	0	3.00916	999999	999999	0.000458715	nan	nan	Protein modification machinery		0.028
noHitAssembly_65035	1.264	0.192	0.645	0.157	0	0	3.00916	999999	999999	0.000458715	nan	0.00835399	Unknown products		1.99e-09
GXP_Contig_27963,noHitAssembly_43436	1.264	0.064	0.161	0.157	0	0	3.00916	999999	999999	0.000458715	nan	nan	Unknown conserved, or fragments of known proteins		1.16e-21
GXP_Contig_30606	1.264	0.896	0.161	0.157	0.32	0.37	3.00916	1.48543	-1.20046	0.000458715	0.059621	0.322189	Signal Transduction		8.57e-48
noHitAssembly_63963	1.264	0.256	0.323	0.157	0	0	3.00916	999999	999999	0.000458715	nan	nan	Unknown products		3.02e-07
noHitAssembly_75909	1.264	2.303	1.532	0.157	0.746	0.37	3.00916	1.62627	2.04982	0.000458715	0.00125461	0.00299891	Tranporters		0.13
noHitAssembly_45858	1.264	0.064	2.258	0.157	1.066	3.056	3.00916	-4.05799	-0.436599	0.000458715	0.000324138	0.237521	Unknown products		1.16e-41
noHitAssembly_63970	1.264	0.256	0	0.157	0	0	3.00916	999999	999999	0.000458715	nan	nan	Unknown products		0.025
noHitAssembly_69571	1.264	0.384	0.726	0.157	0.32	0.278	3.00916	0.263034	1.38488	0.000458715	0.787252	0.121213
noHitAssembly_37547	1.264	0	0.161	0.157	0	0	3.00916	999999	999999	0.000458715	nan	nan	Unknown products		1.22e-05
GXP_Contig_20676	1.896	0.192	0.081	0.236	0.213	0.185	3.0061	-0.149747	-1.19153	1.77687e-05	0.905683	0.483918	Unknown conserved, or fragments of known proteins		1.12e-24
noHitAssembly_6148	1.896	0.64	0	0.236	0	0	3.0061	999999	999999	1.77687e-05	0.00758026	nan	Protease inhibitor domains	Basic tail family	3.56e-05
noHitAssembly_22783	1.896	0.64	0.887	0.236	0.213	0.185	3.0061	1.58722	2.26141	1.77687e-05	0.0950095	0.0163188
GXP_Contig_16239,noHitAssembly_7647,GXP_Contig_17108	3.792	67.229	11.049	0.472	0.426	0.556	3.0061	7.30209	4.31269	1.28936e-09	1.78698e-188	8.91505e-30	Lipocalins		3.15e-70
noHitAssembly_10031	1.896	0.256	0.403	0.236	0	0	3.0061	999999	999999	1.77687e-05	nan	0.0540252
noHitAssembly_73025	1.896	0.384	0.726	0.236	0.107	0.37	3.0061	1.8435	0.972444	1.77687e-05	0.149682	0.243458
noHitAssembly_70930	1.896	4.67	0.403	0.236	1.493	0.185	3.0061	1.64521	1.12325	1.77687e-05	3.58159e-06	0.327375	Tranporters		1.92e-06
GXP_Contig_30850	6.319	2.367	0.726	0.787	0.64	1.852	3.00526	1.88692	-1.35104	4.70027e-15	0.000284382	0.0151277	Unknown products		1.34e-12
noHitAssembly_3855	2.528	0.064	0	0.315	0	0	3.00457	999999	999999	7.22986e-07	nan	nan	Unknown products		0.6
noHitAssembly_14373	2.528	0	0	0.315	0.32	0	3.00457	-999999	999999	7.22986e-07	nan	nan	Unknown products		1.46e-09
noHitAssembly_62508	0.632	1.023	0.161	0.079	1.386	0	3	-0.438121	999999	0.0132291	0.408024	nan
gi|684282773|gb|GBIH01000393.1|	0.632	1.279	0.242	0.079	0.853	0.185	3	0.584399	0.387482	0.0132291	0.300061	0.767232	Unknown conserved, or fragments of known proteins		1.94e-39
GXP_Contig_24456,noHitAssembly_48660	0.632	9.851	1.129	0.079	0	0.185	3	999999	2.60945	0.0132291	1.11786e-28	0.00324316	Protein modification machinery		6.6e-54
noHitAssembly_77665	0.632	1.279	0	0.079	0.746	0.093	3	0.777769	-999999	0.0132291	0.182745	nan
noHitAssembly_63502,GXP_Contig_13207	0.632	1.151	0.565	0.079	0.107	0.278	3	3.42721	1.02317	0.0132291	0.000428085	0.282616
noHitAssembly_80014	0.632	1.471	0.323	0.079	0.959	1.204	3	0.617195	-1.89823	0.0132291	0.243966	0.0122901
noHitAssembly_55368	0.632	1.791	0.242	0.079	0.213	0	3	3.07184	999999	0.0132291	2.86809e-05	nan	Unknown products		1.93e-14
noHitAssembly_70461	0.632	1.535	0.161	0.079	0.959	0.463	3	0.678636	-1.52395	0.0132291	0.195375	0.184281	Unknown products		0.6
GXP_Contig_12058	0.632	0.128	1.371	0.079	0.32	1.204	3	-1.32193	0.187393	0.0132291	0.302764	0.722818	Unknown products		0.00032
GXP_Contig_25965,GXP_Contig_16258,GXP_Contig_25964	0.632	0.32	79.363	0.079	0.213	92.895	3	0.587218	-0.227134	0.0132291	0.604353	0.000442417	Ixostatin		4.13e-76
noHitAssembly_74991,noHitAssembly_52155	0.632	0.192	1.694	0.079	0.426	0.648	3	-1.14975	1.38637	0.0132291	0.285532	0.0179228	Unknown conserved, or fragments of known proteins		2.7e-36
noHitAssembly_17079	0.632	0	1.29	0.079	0	0.834	3	999999	0.629252	0.0132291	nan	0.283804	Protein modification machinery		0.6
noHitAssembly_55107	0.632	0.448	0.807	0.079	0.426	1.111	3	0.0726453	-0.461218	0.0132291	0.935705	0.452465
noHitAssembly_30710	0.632	0.128	0.161	0.079	0.533	1.574	3	-2.05799	-3.2893	0.0132291	0.0682007	9.82214e-05	Unknown products		0.23
noHitAssembly_7764	0.632	0.192	0.726	0.079	0	1.574	3	999999	-1.11639	0.0132291	nan	0.0538636
GXP_Contig_14756,GXP_Contig_30991,GXP_Contig_30989	0.632	0.64	0.323	0.079	0.213	1.204	3	1.58722	-1.89823	0.0132291	0.0950095	0.0122901
noHitAssembly_942	0.632	0.128	0.565	0.079	0.32	1.76	3	-1.32193	-1.63925	0.0132291	0.302764	0.00627239	Unknown products		0.29
noHitAssembly_54153	4.345	0.256	0	0.551	0	0	2.97923	999999	999999	9.86113e-11	nan	nan	Antimicrobial peptides	5.3 kDa protein	1.25e-06
GXP_Contig_32139	3.081	3.006	0.968	0.393	1.386	3.334	2.9708	1.11692	-1.78418	5.38514e-08	0.00566309	6.54399e-05	Signal Transduction		1.49e-70
noHitAssembly_74358	2.449	0.64	0.081	0.315	0.213	0	2.95877	1.58722	999999	1.29189e-06	0.0950095	nan	Ixodes specific	Ixodes 8-cys family	0.043
GXP_Contig_30438	2.449	0.448	0.081	0.315	0.426	0.463	2.95877	0.0726453	-2.51502	1.29189e-06	0.935705	0.0642791	Protein export machinery		0.15
noHitAssembly_79455	1.817	0.192	0.323	0.236	0.107	0	2.9447	0.843496	999999	3.19535e-05	0.578277	nan	Unknown products		0.46
noHitAssembly_75140	3.634	2.367	1.694	0.472	0	0.093	2.9447	999999	4.18706	4.05765e-09	1.57464e-08	1.06088e-05
GXP_Contig_24552	1.817	0.384	0	0.236	0.426	0.185	2.9447	-0.149747	-999999	3.19535e-05	0.866926	nan
GXP_Contig_13749,GXP_Contig_10578,noHitAssembly_74573	5.451	25.779	5	0.708	2.452	0.37	2.9447	3.39417	3.75633	5.85836e-13	8.452e-62	2.64024e-13
noHitAssembly_43119	3.002	1.855	1.048	0.393	0	0.093	2.93332	999999	3.49426	9.56982e-08	6.43898e-07	0.00110602
gi|684281919|gb|GBIH01000820.1|	7.188	8.252	5.646	0.944	2.239	1.389	2.92873	1.88189	2.02318	1.57019e-16	1.35289e-11	1.59964e-08	Unknown conserved, or fragments of known proteins		5.31e-13
noHitAssembly_55686	1.185	0.512	0.645	0.157	0	0	2.91605	999999	999999	0.000835098	0.0215299	0.00835399	Unknown products		9.29e-10
noHitAssembly_45415	1.185	0.384	0.081	0.157	0.107	0	2.91605	1.8435	999999	0.000835098	0.149682	nan
noHitAssembly_38740	1.185	0.576	0.161	0.157	0.107	0	2.91605	2.42846	999999	0.000835098	0.0358156	nan
noHitAssembly_66733	1.185	0	0	0.157	0	0.093	2.91605	999999	-999999	0.000835098	nan	nan	Unknown products		5.76e-06
noHitAssembly_67909	1.185	0.704	1.29	0.157	0	0.37	2.91605	999999	1.80177	0.000835098	0.00451855	0.0124568	Signal Transduction		0.48
noHitAssembly_32442	1.185	0.704	0.726	0.157	0.32	1.204	2.91605	1.1375	-0.729794	0.000835098	0.174459	0.238694	Unknown products		0.19
noHitAssembly_71779	1.185	0.32	0.242	0.157	0	0.093	2.91605	999999	1.3797	0.000835098	0.105437	0.370937	Signal Transduction		0.24
noHitAssembly_75880	1.185	1.087	4.839	0.157	0.533	0.463	2.91605	1.02814	3.38562	0.000835098	0.119791	4.71618e-12
noHitAssembly_13485	1.185	0.512	0.323	0.157	0	0	2.91605	999999	999999	0.000835098	0.0215299	nan
noHitAssembly_74298	1.185	1.535	0.484	0.157	1.173	0.463	2.91605	0.388036	0.0639949	0.000835098	0.43528	0.941883	Metabolism, lipid		6.12e-06
noHitAssembly_34520,GXP_Contig_15753,noHitAssembly_14891	1.185	0.064	0	0.157	0.107	0	2.91605	-0.741467	999999	0.000835098	0.713562	nan
noHitAssembly_74879	1.185	0.704	0.323	0.157	0.213	0.185	2.91605	1.72472	0.804009	0.000835098	0.0631497	0.508874	Unknown products		0.013
noHitAssembly_70296	1.185	0.768	0.323	0.157	0.213	0.093	2.91605	1.85025	1.79623	0.000835098	0.0416106	0.211495	Extracellular matrix		0.55
noHitAssembly_65292	1.185	0.448	1.452	0.157	0	0.093	2.91605	999999	3.96467	0.000835098	0.0364522	5.99298e-05
noHitAssembly_68639	1.185	2.239	0.242	0.157	1.066	0.278	2.91605	1.07065	-0.200078	0.000835098	0.0211038	0.865317	Unknown products		0.3
noHitAssembly_13454	1.185	0.064	0.645	0.157	0	0	2.91605	999999	999999	0.000835098	nan	0.00835399
noHitAssembly_31381	1.185	0	0	0.157	0	0.093	2.91605	999999	-999999	0.000835098	nan	nan
noHitAssembly_76230	1.185	0.448	0.565	0.157	0.107	0	2.91605	2.06589	999999	0.000835098	0.0934564	0.0154555	Metabolism, energy		0.000117
GXP_Contig_32758	4.74	1.663	0.403	0.629	0.426	1.204	2.91376	1.96486	-1.57898	2.36045e-11	0.00178876	0.0278931
GXP_Contig_3720	3.555	0.64	5.162	0.472	0.64	1.019	2.91299	0	2.34078	7.18267e-09	0.999984	3.27177e-09	Unknown conserved, or fragments of known proteins		0.001
noHitAssembly_71231	2.37	1.215	10.001	0.315	0	2.779	2.91146	999999	1.84751	2.30415e-06	7.9885e-05	1.42863e-12	Unknown conserved, or fragments of known proteins		0.12
noHitAssembly_63770	2.37	2.687	0.242	0.315	0.533	0.926	2.91146	2.33379	-1.93601	2.30415e-06	9.66449e-06	0.0261495	Signal Transduction		9.59e-11
noHitAssembly_16438,gi|241754614|ref|XM_002406224.1|	230.583	103.626	40.891	30.687	20.256	13.059	2.90959	2.35496	1.64674	0	4.86046e-168	7.34151e-40	Protein synthesis		0.009
noHitAssembly_30859	2.923	3.07	0.968	0.393	1.493	0.648	2.89485	1.04002	0.579013	1.69773e-07	0.00831089	0.390478	Ixodes specific	Ixodes 8-cys family	0.36
noHitAssembly_77541	1.738	0.32	0.807	0.236	0.213	0.556	2.88057	0.587218	0.537484	5.73338e-05	0.604353	0.462972	Unknown products		0.005
GXP_Contig_22414	1.738	0.384	0.565	0.236	0.107	0.185	2.88057	1.8435	1.61073	5.73338e-05	0.149682	0.126976	Protein synthesis		9.48e-05
noHitAssembly_44884	1.738	0.512	1.613	0.236	0.32	0.741	2.88057	0.678072	1.1222	5.73338e-05	0.454716	0.0501326
noHitAssembly_59189	1.738	0.768	0.645	0.236	0	0	2.88057	999999	999999	5.73338e-05	0.00270161	0.00835399	Unknown products		0.67
noHitAssembly_79397,GXP_Contig_8256	2.291	1.919	2.339	0.315	0.64	2.501	2.86255	1.58421	-0.0966132	4.10116e-06	0.00383119	0.802283
GXP_Contig_22500	2.291	1.023	0.807	0.315	0.213	0.37	2.86255	2.26388	1.12504	4.10116e-06	0.00733996	0.166021	Extracellular matrix		1.2e-05
GXP_Contig_29591	2.844	1.023	0.726	0.393	0.426	0.37	2.85532	1.26388	0.972444	3.00633e-07	0.075168	0.243458	Unknown products		0.12
noHitAssembly_72120	6.241	2.367	2.258	0.866	0.32	1.204	2.84934	2.88692	0.90721	3.34527e-14	3.03423e-06	0.0517936	Unknown products		1.45e-30
gi|442763102|gb|GADI01000098.1|	128.918	1.087	0.323	18.019	0.213	0.556	2.83886	2.35143	-0.783551	2.22016e-259	0.00469635	0.394165	Protease inhibitor domains	Basic tail family	4.26e-72
noHitAssembly_15960	1.106	1.791	3.307	0.157	0.213	0.093	2.81651	3.07184	5.15215	0.00151633	2.86809e-05	1.50552e-10	Nuclear export		0.43
noHitAssembly_24166	1.106	0.384	1.855	0.157	0.107	0.278	2.81651	1.8435	2.73826	0.00151633	0.149682	0.000107137
noHitAssembly_71485	1.106	0.32	0.807	0.157	0.107	0.093	2.81651	1.58046	3.11727	0.00151633	0.237783	0.00643653	Unknown products		0.01
noHitAssembly_4103	1.106	0.512	0.565	0.157	0	0.556	2.81651	999999	0.023166	0.00151633	0.0215299	0.97724	Unknown products		1.14e-13
GXP_Contig_26846,GXP_Contig_19630	1.106	0.448	2.097	0.157	0.107	0.741	2.81651	2.06589	1.50078	0.00151633	0.0934564	0.00515791	Detoxification		1.13e-71
GXP_Contig_22924	1.106	0.896	1.048	0.157	0	0.37	2.81651	999999	1.50204	0.00151633	0.00097432	0.0479536	Detoxification		5.38e-22
noHitAssembly_37916	1.106	0.256	0.242	0.157	0.107	0.093	2.81651	1.25853	1.3797	0.00151633	0.373617	0.370937	Tranporters		0.61
noHitAssembly_77113	1.106	1.855	6.694	0.157	1.173	5.65	2.81651	0.661216	0.244618	0.00151633	0.163708	0.311014
noHitAssembly_79176	1.106	0.64	0.807	0.157	0.853	0.37	2.81651	-0.414474	1.12504	0.00151633	0.536413	0.166021	Protease inhibitor domains	Kunitz domains	0.78
noHitAssembly_20909,noHitAssembly_30825,noHitAssembly_26750	1.106	0.32	0	0.157	0	0	2.81651	999999	999999	0.00151633	0.105437	nan	Lipocalins		1.51e-29
noHitAssembly_2311	1.106	0	0.242	0.157	0.107	0.278	2.81651	-999999	-0.200078	0.00151633	nan	0.865317	Tranporters		0.93
GXP_Contig_32500	1.106	1.471	1.452	0.157	0.746	1.852	2.81651	0.97955	-0.351043	0.00151633	0.0823021	0.45238	Unknown products		5.84e-29
noHitAssembly_38681	1.106	0.128	0.081	0.157	0	0	2.81651	999999	999999	0.00151633	nan	nan
noHitAssembly_12842	1.106	0.192	1.371	0.157	0.32	0	2.81651	-0.736966	999999	0.00151633	0.524911	4.21254e-05
GXP_Contig_30489,GXP_Contig_30491,GXP_Contig_13366	1.106	0.64	0.726	0.157	0.32	0.834	2.81651	1	-0.200078	0.00151633	0.243717	0.768931	Extracellular matrix		4.77e-16
noHitAssembly_69916	1.106	3.454	1.532	0.157	0.959	1.204	2.81651	1.84867	0.347581	0.00151633	1.54644e-05	0.498494	Unknown conserved, or fragments of known proteins		0.003
noHitAssembly_20220	1.659	1.407	0	0.236	0.213	0.185	2.81346	2.7237	-999999	0.000102614	0.000478391	nan	Unknown conserved, or fragments of known proteins		1.27e-07
noHitAssembly_35598	3.318	2.942	2.984	0.472	0.107	0.278	2.81346	4.78111	3.42409	3.94561e-08	5.32577e-10	4.89104e-08
noHitAssembly_70763	1.659	0.128	0.161	0.236	0.107	0.093	2.81346	0.258533	0.791758	0.000102614	0.876178	0.640422	Unknown products		5.83e-13
noHitAssembly_72221	1.659	0	0	0.236	0	0	2.81346	999999	999999	0.000102614	nan	nan
noHitAssembly_59895	1.659	0	0.081	0.236	0	0	2.81346	999999	999999	0.000102614	nan	nan
noHitAssembly_78284	1.659	3.646	18.308	0.236	0.959	4.538	2.81346	1.92671	2.01235	0.000102614	4.9785e-06	3.63767e-24	Enzymes	Serine proteases	0.1
GXP_Contig_16272,GXP_Contig_23649	3.318	3.39	0.242	0.472	0.32	0.648	2.81346	3.40514	-1.42099	3.94561e-08	1.69758e-09	0.13525
noHitAssembly_34244,GXP_Contig_24531,noHitAssembly_15692	7.188	1.151	2.097	1.023	1.066	0.556	2.81278	0.11068	1.91517	6.17174e-16	0.839448	0.000891567
noHitAssembly_50120	0.553	2.431	0.323	0.079	0.64	0.093	2.80735	1.92541	1.79623	0.0249216	0.000193104	0.211495	Unknown products		1.23e-10
GXP_Contig_1836	0.553	13.433	26.051	0.079	1.812	9.447	2.80735	2.89013	1.46341	0.0249216	9.3238e-29	3.85208e-22	Protease inhibitor domains	Kunitz domains	3.19e-102
noHitAssembly_56266,noHitAssembly_17509,noHitAssembly_17508,noHitAssembly_78449,noHitAssembly_75177,noHitAssembly_44248	0.553	47.655	2.904	0.079	6.503	1.482	2.80735	2.87345	0.970496	0.0249216	5.6666e-97	0.0196599
GXP_Contig_13220,GXP_Contig_28774	0.553	10.171	0.081	0.079	0	0	2.80735	999999	999999	0.0249216	1.88891e-29	nan
noHitAssembly_76395	0.553	1.471	0.726	0.079	0.533	0	2.80735	1.46459	999999	0.0249216	0.0168894	0.00454426	Metabolism, energy		0.19
noHitAssembly_46946	0.553	1.151	0	0.079	0.213	0	2.80735	2.43396	999999	0.0249216	0.002993	nan	Signal Transduction		0.48
GXP_Contig_13511	0.553	1.087	1.21	0.079	0.213	0.463	2.80735	2.35143	1.38592	0.0249216	0.00469635	0.0454294	Unknown products		1.34e-15
noHitAssembly_12366	0.553	1.471	0.161	0.079	0.959	0.185	2.80735	0.617195	-0.200465	0.0249216	0.243966	0.889856	Protein export machinery		0.017
noHitAssembly_66508	0.553	2.623	0.081	0.079	0.746	0	2.80735	1.81397	999999	0.0249216	0.000201245	nan	Immunity related	Peptidoglycan recognition protein	3.37e-91
noHitAssembly_78447	0.553	1.279	0.645	0.079	0.64	0.185	2.80735	0.998872	1.80177	0.0249216	0.0992265	0.0772263	Unknown products		0.29
noHitAssembly_65609	0.553	0.064	2.178	0.079	0	1.76	2.80735	999999	0.307429	0.0249216	nan	0.472812
GXP_Contig_10429	0.553	0.512	3.065	0.079	0.213	6.205	2.80735	1.26529	-1.01754	0.0249216	0.208301	0.000388915	Unknown products		5.97e-11
GXP_Contig_1638	0.553	0.192	1.129	0.079	0.107	1.574	2.80735	0.843496	-0.47939	0.0249216	0.578277	0.355223	Antimicrobial peptides	Defensins	0.022
noHitAssembly_77330	0.553	0.128	1.532	0.079	0.32	1.945	2.80735	-1.32193	-0.344354	0.0249216	0.302764	0.450651
noHitAssembly_61572,noHitAssembly_75237	0.553	0.192	1.129	0.079	0.107	0	2.80735	0.843496	999999	0.0249216	0.578277	0.00023518	Unknown products		0.028
noHitAssembly_22604	0.553	0.896	1.21	0.079	1.173	0.556	2.80735	-0.388632	1.12185	0.0249216	0.494848	0.0898107	Unknown products		0.16
GXP_Contig_8801,GXP_Contig_16251	0.553	0.448	3.065	0.079	0.32	1.945	2.80735	0.485427	0.656117	0.0249216	0.604725	0.0870657	Uncharacterized families	Uncharacterized possibly secreted proteins, mostly fragments	1.63e-115
noHitAssembly_55099	0.553	0.768	13.55	0.079	0.32	4.909	2.80735	1.26303	1.46479	0.0249216	0.123308	2.89728e-12
GXP_Contig_24821	0.553	0.896	4.436	0.079	0.426	2.13	2.80735	1.07265	1.05841	0.0249216	0.144697	0.00195504	Signal Transduction		6.36e-36
noHitAssembly_75530	0.553	0.128	0.484	0.079	0.426	1.019	2.80735	-1.73471	-1.07408	0.0249216	0.145656	0.133044	Unknown products		3.17e-07
noHitAssembly_18618	0.553	0.128	0.161	0.079	0.107	1.111	2.80735	0.258533	-2.78673	0.0249216	0.876178	0.00249167
noHitAssembly_30651	0.553	0.192	0.323	0.079	0.32	1.297	2.80735	-0.736966	-2.00557	0.0249216	0.524911	0.00705913
noHitAssembly_49867	0.553	0.32	0.807	0.079	0.107	1.204	2.80735	1.58046	-0.577195	0.0249216	0.237783	0.338143	Transcription machinery		0.21
GXP_Contig_21181	8.215	3.326	2.984	1.18	1.386	1.667	2.79947	1.26286	0.839993	6.55945e-18	0.00133694	0.0362654	Unknown products		6e-16
noHitAssembly_51367	3.792	1.535	2.984	0.551	0.32	0.648	2.78283	2.26209	2.20318	5.20508e-09	0.00102506	1.45166e-05	Metabolism, lipid		0.86
GXP_Contig_14705	10.822	4.542	0.645	1.574	1.599	3.056	2.78146	1.50616	-2.24427	5.94348e-23	1.82721e-05	9.05563e-06
GXP_Contig_15421,GXP_Contig_6529	24.33	108.424	37.584	3.541	21.962	13.337	2.78051	2.3036	1.49468	1.76924e-49	3.2299e-171	3.66454e-32	Enzymes	Serine proteases	3.03e-128
GXP_Contig_3381,GXP_Contig_11983,GXP_Contig_21658,GXP_Contig_7239	3.239	41.514	1.129	0.472	30.384	1.76	2.77869	0.450286	-0.64053	6.93711e-08	3.29325e-06	0.204592	Lipocalins		1.14e-143
noHitAssembly_67063	2.686	11.002	0.161	0.393	2.878	0.093	2.77286	1.93463	0.791758	9.37025e-07	1.80363e-15	0.640422	Enzymes	Metalloproteases	0.013
noHitAssembly_43538	2.686	0	0	0.393	0	0	2.77286	999999	999999	9.37025e-07	nan	nan	Glycine rich superfamily	Collagen-like family	7.79e-07
noHitAssembly_75347	2.133	0.96	1.29	0.315	0.32	0.093	2.75946	1.58496	3.794	1.29032e-05	0.0408779	0.000191577	Unknown products		2.23e-12
gi|442758004|gb|GADI01002647.1|	3.713	12.026	2.984	0.551	0.32	0.37	2.75246	5.23194	3.01165	9.11543e-09	5.78694e-37	2.58195e-07	Protease inhibitor domains	Kunitz domains	3.95e-72
GXP_Contig_24507,GXP_Contig_16846	12.718	2.559	1.129	1.888	1.386	2.223	2.75194	0.884653	-0.977462	2.09244e-26	0.035383	0.0400761	Unknown products		0.78
gi|442757358|gb|GADI01002970.1|	19.037	315.164	0.565	2.833	125.693	0.37	2.7484	1.3262	0.610726	1.19415e-38	9.29582e-231	0.492658	Ixodes specific	WC family	1.67e-91
GXP_Contig_31514	1.58	0.576	0.403	0.236	0.32	0.185	2.74307	0.847997	1.12325	0.000183132	0.335621	0.327375	Protein synthesis		2.58e-33
GXP_Contig_23499,GXP_Contig_20291	1.58	1.855	2.258	0.236	0.32	1.482	2.74307	2.53528	0.6075	0.000183132	0.000114335	0.170008	Metabolism, lipid		1.15e-101
GXP_Contig_18767,GXP_Contig_9877	1.58	0.64	0.161	0.236	0.426	0.926	2.74307	0.587218	-2.52395	0.000183132	0.463695	0.00888015	Signal Transduction		1.2e-60
GXP_Contig_12562	1.58	0.704	0.403	0.236	0.107	0.463	2.74307	2.71796	-0.200232	0.000183132	0.0135256	0.826677	Extracellular matrix		8.59e-13
GXP_Contig_11253	6.319	6.077	8.388	0.944	2.132	2.686	2.74284	1.51115	1.64287	7.29553e-14	6.73177e-07	2.30819e-09	Unknown conserved, or fragments of known proteins		2.43e-106
GXP_Contig_1887,GXP_Contig_27459,GXP_Contig_9833,GXP_Contig_25703,noHitAssembly_63374	31.597	44.201	6.936	4.721	2.665	7.687	2.74262	4.05187	-0.148317	7.74937e-63	1.94533e-118	0.50347	Enzymes	5'-nucleotidase/apyrase	4.32e-104
noHitAssembly_75561	3.634	1.279	1.048	0.551	0.213	0.648	2.72143	2.58609	0.693573	1.59345e-08	0.00120332	0.2932	Unknown products		7.5e-41
noHitAssembly_77173	1.027	0.192	5.081	0.157	0.533	2.593	2.7096	-1.47303	0.97049	0.00274453	0.148509	0.00202886
noHitAssembly_12285	1.027	0.064	0.161	0.157	0	0.093	2.7096	999999	0.791758	0.00274453	nan	0.640422	Nuclear regulation		0.21
noHitAssembly_79302	1.027	0.128	0.484	0.157	0.64	0.093	2.7096	-2.32193	2.3797	0.00274453	0.0313519	0.0669486	Unknown products		0.077
GXP_Contig_5466	1.027	0.64	2.339	0.157	0.64	1.574	2.7096	0	0.571456	0.00274453	0.999984	0.186758	Tranporters		1.4e-50
noHitAssembly_19733	1.027	0.128	0	0.157	0	0	2.7096	999999	999999	0.00274453	nan	nan
GXP_Contig_16103	1.027	1.023	2.016	0.157	1.493	2.223	2.7096	-0.545408	-0.141012	0.00274453	0.294237	0.732638	Protein modification machinery		9.33e-125
noHitAssembly_75984	1.027	0.768	0.484	0.157	0.426	0.648	2.7096	0.850253	-0.420987	0.00274453	0.266221	0.598118	Ixostatin		0.13
noHitAssembly_19090	1.027	0.128	0.242	0.157	0.107	0	2.7096	0.258533	999999	0.00274453	0.876178	nan
noHitAssembly_7538	1.027	0.064	0.081	0.157	0	0	2.7096	999999	999999	0.00274453	nan	nan
noHitAssembly_74132	1.027	1.727	0.161	0.157	0.213	0.185	2.7096	3.01934	-0.200465	0.00274453	4.60172e-05	0.889856
noHitAssembly_76260	1.027	0.256	0.565	0.157	0	0.093	2.7096	999999	2.60295	0.00274453	nan	0.0373874	Unknown products		0.000596
GXP_Contig_20781	1.027	0.128	0.807	0.157	0	0.093	2.7096	999999	3.11727	0.00274453	nan	0.00643653	Protein modification machinery		0.17
GXP_Contig_28651	1.027	9.019	0	0.157	0	0.093	2.7096	999999	-999999	0.00274453	1.20458e-26	nan	Protease inhibitor domains	Kunitz domains	3.78e-61
noHitAssembly_19889	1.027	0.064	0.242	0.157	0.107	0.093	2.7096	-0.741467	1.3797	0.00274453	0.713562	0.370937	Ixodes specific	Ixodes 26 kDa salivary protein	0.65
GXP_Contig_25968,GXP_Contig_5951	1.027	0.896	0.323	0.157	0.32	0.278	2.7096	1.48543	0.216449	0.00274453	0.059621	0.84398	Signal Transduction		4.15e-22
noHitAssembly_64966	1.027	0.768	0.484	0.157	0.533	0.278	2.7096	0.526971	0.799922	0.00274453	0.465814	0.418482	Immunity related	ML domain proteins	0.75
noHitAssembly_25061	1.027	1.855	0.081	0.157	0	0.093	2.7096	999999	-0.199309	0.00274453	6.43898e-07	0.921992
GXP_Contig_1193	1.027	0.448	0.242	0.157	0.107	0.093	2.7096	2.06589	1.3797	0.00274453	0.0934564	0.370937	Signal Transduction		0.54
noHitAssembly_62903	1.027	0	0.403	0.157	0.107	0.093	2.7096	-999999	2.11548	0.00274453	nan	0.119381	Enzymes	Serine proteases	3.77e-07
gi|604935820|gb|GBBN01016229.1|	1.027	1.407	4.839	0.157	0.64	4.446	2.7096	1.13648	0.122201	0.00274453	0.0547919	0.660001
noHitAssembly_66874	1.027	0.192	0	0.157	0.107	0.093	2.7096	0.843496	-999999	0.00274453	0.578277	nan
noHitAssembly_67726	6.162	2.367	8.307	0.944	0.533	1.482	2.70654	2.15085	2.48678	2.19731e-13	7.79497e-05	7.50709e-15	Unknown products		1.27e-06
noHitAssembly_79355	3.081	0.32	0	0.472	0	0.278	2.70654	999999	-999999	2.1316e-07	0.105437	nan	Unknown products		0.45
noHitAssembly_33636	3.081	0.64	0.807	0.472	0.107	0.37	2.70654	2.58046	1.12504	2.1316e-07	0.0220401	0.166021	Protease inhibitor domains	Kunitz domains	0.082
GXP_Contig_19711	2.054	2.815	5.081	0.315	0.746	2.223	2.70501	1.91589	1.1926	2.27985e-05	6.43537e-05	0.000262418	Unknown products		0.14
GXP_Contig_23631	2.054	0.32	0.081	0.315	0.746	0.278	2.70501	-1.2211	-1.77909	2.27985e-05	0.13862	0.249127	Signal Transduction		1.05e-40
GXP_Contig_15740	4.582	1.791	4.92	0.708	0.426	0.556	2.69416	2.07184	3.1455	2.7776e-10	0.00079399	1.44937e-11	Signal Transduction		1.72e-61
GXP_Contig_6897,GXP_Contig_20443	4.582	11.258	4.355	0.708	5.011	1.574	2.69416	1.16778	1.46824	2.7776e-10	2.89213e-08	7.3438e-05	Metabolism, lipid		1.59e-124
GXP_Contig_27352	10.032	12.793	0.081	1.574	2.985	0.278	2.6721	2.09955	-1.77909	1.42187e-20	1.47303e-19	0.249127	Unknown products		1.28e-96
GXP_Contig_32582,GXP_Contig_32753	11.533	3.006	0	1.81	1.173	1.76	2.67171	1.35764	-999999	2.08231e-23	0.0012556	2.69148e-06
noHitAssembly_65212	1.501	0.192	0.645	0.236	0.107	0.648	2.66907	0.843496	-0.00669465	0.000325778	0.578277	0.992599	Unknown conserved, or fragments of known proteins		6.43e-11
noHitAssembly_36010	1.501	0.832	0.484	0.236	0.107	0	2.66907	2.95897	999999	0.000325778	0.00506464	0.0287896	Unknown products		0.24
noHitAssembly_12680	1.501	0	0	0.236	0	0	2.66907	999999	999999	0.000325778	nan	nan	Lipocalins		3.7e-05
noHitAssembly_31150	1.501	0.128	0.968	0.236	0.213	0.37	2.66907	-0.73471	1.38748	0.000325778	0.603674	0.0735438	Unknown products		0.000368
noHitAssembly_34710	3.002	0.512	0.081	0.472	0.426	0.834	2.66907	0.26529	-3.36405	3.72443e-07	0.75532	0.00418503	Protease inhibitor domains	Basic tail family	0.3
noHitAssembly_53724	1.501	0	0	0.236	0	0	2.66907	999999	999999	0.000325778	nan	nan	Unknown products		0.001
noHitAssembly_42975	1.501	0.256	0.403	0.236	0.426	0.093	2.66907	-0.73471	2.11548	0.000325778	0.462856	0.119381	Unknown products		4.57e-14
noHitAssembly_67940	1.501	0.896	0.968	0.236	0.213	0.185	2.66907	2.07265	2.38748	0.000325778	0.0176797	0.00957348	Unknown products		0.02
noHitAssembly_44579	1.501	0.256	0.323	0.236	0.32	0.185	2.66907	-0.321928	0.804009	0.000325778	0.76537	0.508874	Transposable elements		0.13
noHitAssembly_12688	3.476	1.279	0.645	0.551	0.213	0.185	2.6573	2.58609	1.80177	4.841e-08	0.00120332	0.0772263
GXP_Contig_27602	12.402	0.384	0.081	1.967	0.107	0	2.6565	1.8435	999999	6.65825e-25	0.149682	nan	Glycine rich superfamily	Collagen-like family	2.16e-15
GXP_Contig_1556,GXP_Contig_10884,GXP_Contig_2501	78.678	11.194	28.793	12.511	9.808	18.894	2.65276	0.190695	0.60779	2.50757e-148	0.284631	9.59807e-07	Transposable elements		3.11e-96
GXP_Contig_7217	1.975	0.512	0.645	0.315	0.107	0.463	2.64843	2.25853	0.478287	4.01647e-05	0.0579915	0.554835
GXP_Contig_7675	1.975	1.343	0.484	0.315	0.213	0.463	2.64843	2.65653	0.0639949	4.01647e-05	0.000759668	0.941883	Transposable elements		1.44e-115
noHitAssembly_70378	1.975	1.599	0.887	0.315	0.107	0.093	2.64843	3.90149	3.25363	4.01647e-05	1.35232e-05	0.0035768	Uncharacterized families	Uncharacterized possibly secreted proteins, mostly fragments	0.71
GXP_Contig_19074,GXP_Contig_28880	1.975	1.023	0.161	0.315	10.874	0	2.64843	-3.41	999999	4.01647e-05	3.68373e-27	nan	Ixodes specific	Ixodes 8-cys family	2.45e-69
GXP_Contig_4707	4.424	17.911	2.823	0.708	1.386	1.204	2.64353	3.69185	1.22939	8.35568e-10	2.76245e-46	0.00533572	Extracellular matrix		1.16e-34
noHitAssembly_9034	2.449	2.239	1.532	0.393	0.426	0.37	2.63959	2.39393	2.04982	5.06709e-06	4.15055e-05	0.00299891	Unknown products		0.005
noHitAssembly_64839	2.923	1.407	2.823	0.472	0.533	0.556	2.63059	1.40041	2.34407	6.4923e-07	0.0238676	1.18625e-05
noHitAssembly_37262	2.923	0.064	0	0.472	0	0	2.63059	999999	999999	6.4923e-07	nan	nan
GXP_Contig_23713	3.871	1.407	0	0.629	1.386	1.852	2.62157	0.0216951	-999999	1.09904e-08	0.963989	1.44856e-06	Unknown products		7.03e-08
GXP_Contig_3687,GXP_Contig_16345,GXP_Contig_16344	4.345	2.303	0.081	0.708	1.812	0.926	2.61753	0.345931	-3.51502	1.44546e-09	0.392004	0.00211956	Enzymes	Metalloproteases	0.47
noHitAssembly_34706	4.819	8.188	2.984	0.787	1.279	2.13	2.6143	2.67849	0.486394	1.91114e-10	6.76652e-17	0.197402
GXP_Contig_5571	0.948	6.589	1.452	0.157	10.448	2.408	2.59412	-0.665095	-0.729794	0.00494828	0.000897144	0.095652	Ixostatin		4.6e-90
GXP_Contig_9819	0.948	1.407	1.532	0.157	0	0	2.59412	999999	999999	0.00494828	1.83674e-05	1.3662e-05	Tranporters		5.34e-47
noHitAssembly_46262	0.948	5.373	0	0.157	0.64	0	2.59412	3.06958	999999	0.00494828	4.28067e-13	nan	Uncharacterized families	Uncharacterized possibly secreted proteins, mostly fragments	7.86e-07
noHitAssembly_68938	0.948	0.384	5.807	0.157	0.213	5.557	2.59412	0.850253	0.0634868	0.00494828	0.43177	0.800621	Unknown products		4.86e-31
GXP_Contig_25426	0.948	0.384	0.484	0.157	1.279	0.093	2.59412	-1.73584	2.3797	0.00494828	0.0117282	0.0669486
noHitAssembly_71320	2.37	0.128	0	0.393	0	0	2.59229	999999	999999	8.84642e-06	nan	nan
noHitAssembly_73107	2.37	0	0	0.393	0	0	2.59229	999999	999999	8.84642e-06	nan	nan	Natural immunity products, not secreted		0.52
noHitAssembly_18010	1.422	1.215	1.532	0.236	0.107	0	2.59106	3.50527	999999	0.000577429	0.000261034	1.3662e-05
noHitAssembly_1119	1.422	0.64	0.726	0.236	0.533	0.278	2.59106	0.263936	1.38488	0.000577429	0.727528	0.121213	Unknown products		7.95e-06
noHitAssembly_78336	1.422	0.256	0.242	0.236	0	0	2.59106	999999	999999	0.000577429	nan	nan	Metabolism, intermediary		0.058
noHitAssembly_25813	1.422	0.064	0	0.236	0	0	2.59106	999999	999999	0.000577429	nan	nan	Proteasome machinery		0.77
noHitAssembly_10086	1.422	2.239	1.129	0.236	0.32	1.019	2.59106	2.80671	0.147891	0.000577429	7.5965e-06	0.797581	Unknown products		1.28e-16
GXP_Contig_10921,GXP_Contig_26243	1.422	0.448	0.242	0.236	0.533	1.019	2.59106	-0.250637	-2.07408	0.000577429	0.760572	0.0147143	Transcription factor		1.15e-59
noHitAssembly_70922,noHitAssembly_26325,noHitAssembly_26324	1.422	0.064	2.904	0.236	0.64	5.372	2.59106	-3.32193	-0.887418	0.000577429	0.00960695	0.00323663	Protease inhibitor domains	Kunitz domains	1.14e-32
GXP_Contig_26924	1.422	0.128	0.726	0.236	0	0.278	2.59106	999999	1.38488	0.000577429	nan	0.121213	Metabolism, lipid		4.22e-105
noHitAssembly_65048	8.531	8.572	7.097	1.416	0.533	1.111	2.59089	4.00742	2.67535	3.42264e-17	3.14906e-24	7.28345e-14
GXP_Contig_11409	6.162	19.51	2.178	1.023	1.706	1.111	2.59059	3.51552	0.971145	7.77285e-13	1.64316e-48	0.0433582	Natural immunity products, not secreted		3.71e-177
noHitAssembly_2571	1.896	0.256	0	0.315	0.32	0.278	2.58954	-0.321928	-999999	7.05331e-05	0.76537	nan	Uncharacterized families	Uncharacterized possibly secreted proteins, mostly fragments	0.061
GXP_Contig_24333	0.474	3.262	0.484	0.079	6.93	0.185	2.58496	-1.0871	1.38748	0.0468959	3.99169e-05	0.205755	Ixodes specific	Isac anti-complement	1.34e-78
noHitAssembly_74850	0.474	1.983	0.565	0.079	2.239	0.741	2.58496	-0.17517	-0.391223	0.0468959	0.659587	0.598553	Unknown conserved, or fragments of known proteins		2.8e-05
noHitAssembly_32212	0.474	1.023	0	0.079	0.426	0	2.58496	1.26388	999999	0.0468959	0.075168	nan
GXP_Contig_5407	0.474	1.407	0	0.079	0.959	0.093	2.58496	0.55302	-999999	0.0468959	0.301871	nan	Signal Transduction		5.36e-121
noHitAssembly_37170,noHitAssembly_54801,GXP_Contig_2388	0.474	1.407	0.323	0.079	1.493	0.185	2.58496	-0.0855918	0.804009	0.0468959	0.859426	0.508874	Transposable elements		6.91e-16
GXP_Contig_13915,GXP_Contig_3422,noHitAssembly_76762	0.474	2.047	1.048	0.079	1.066	0.093	2.58496	0.941304	3.49426	0.0468959	0.0474042	0.00110602	Unknown products		1.7e-86
GXP_Contig_30083	0.474	4.606	1.694	0.079	0.213	0.926	2.58496	4.43459	0.87135	0.0468959	2.02583e-14	0.103791	Unknown conserved, or fragments of known proteins		7.44e-08
noHitAssembly_76420	0.474	1.791	0.726	0.079	0.107	0.556	2.58496	4.06508	0.384885	0.0468959	3.10349e-06	0.608173
GXP_Contig_16476,GXP_Contig_16473,GXP_Contig_10001	0.474	25.715	1.774	0.079	43.177	28.711	2.58496	-0.747653	-4.01653	0.0468959	7.37652e-14	9.83975e-72
GXP_Contig_13268	0.474	2.047	0.161	0.079	1.706	0	2.58496	0.262893	999999	0.0468959	0.533111	nan	Enzymes	Serine proteases	0
noHitAssembly_16217	0.474	1.087	0.887	0.079	0.107	0	2.58496	3.34467	999999	0.0468959	0.000702094	0.00136841	Tranporters		0.003
GXP_Contig_9259,GXP_Contig_17885,noHitAssembly_52507,GXP_Contig_24374	0.474	1.791	0.807	0.079	0.213	0.278	2.58496	3.07184	1.53748	0.0468959	2.86809e-05	0.0774579
gi|442756762|gb|GADI01003268.1|	0.474	39.212	0.484	0.079	3.731	0	2.58496	3.39366	999999	0.0468959	5.15814e-93	0.0287896	Unknown conserved, or fragments of known proteins		3.67e-112
noHitAssembly_75194	0.474	0.384	1.29	0.079	0	0	2.58496	999999	999999	0.0468959	0.0619045	7.44127e-05	Unknown products		0.12
GXP_Contig_8457	0.474	0.064	1.048	0.079	0.213	0.556	2.58496	-1.73471	0.914482	0.0468959	0.303539	0.181644	Detoxification		7.56e-110
noHitAssembly_53096	0.474	0.256	1.371	0.079	0	0.185	2.58496	999999	2.88963	0.0468959	nan	0.000621576
noHitAssembly_10668	0.474	0.32	1.048	0.079	0	0.37	2.58496	999999	1.50204	0.0468959	0.105437	0.0479536
noHitAssembly_66837	0.474	0.704	1.29	0.079	0.213	0.37	2.58496	1.72472	1.80177	0.0468959	0.0631497	0.0124568
GXP_Contig_3620	0.474	0.064	5.484	0.079	0.213	2.13	2.58496	-1.73471	1.36438	0.0468959	0.303539	2.55022e-05	Enzymes	Phospholipase A2 and other lipases	2.46e-73
noHitAssembly_30455	0.474	0.32	1.129	0.079	0.213	0.185	2.58496	0.587218	2.60945	0.0468959	0.604353	0.00324316	Unknown products		0.001
GXP_Contig_26119	0.474	0.768	1.371	0.079	0.959	1.389	2.58496	-0.320425	-0.018818	0.0468959	0.605221	0.970307	Metabolism, lipid		7.01e-56
noHitAssembly_74906	0.474	0.448	1.936	0.079	0	0.648	2.58496	999999	1.57901	0.0468959	0.0364522	0.00530495	Tranporters		0.6
noHitAssembly_296	0.474	0.256	1.371	0.079	0	0.278	2.58496	999999	2.30207	0.0468959	nan	0.00252782
GXP_Contig_9764	0.474	0.32	6.049	0.079	0.32	5.187	2.58496	0	0.221796	0.0468959	0.999988	0.380686	Unknown products		1.67e-48
noHitAssembly_20	0.474	0	1.048	0.079	0	0.278	2.58496	999999	1.91448	0.0468959	nan	0.0187992
noHitAssembly_14739,noHitAssembly_14740,noHitAssembly_79305	0.474	0.384	1.452	0.079	0.853	2.964	2.58496	-1.15144	-1.0295	0.0468959	0.130956	0.0133148	Protein modification machinery		4.75e-17
noHitAssembly_67108	0.474	0.192	0.484	0.079	0.213	1.019	2.58496	-0.149747	-1.07408	0.0468959	0.905683	0.133044	Protein synthesis		0.62
noHitAssembly_47237	0.474	0.32	0.807	0.079	0.213	1.574	2.58496	0.587218	-0.963795	0.0468959	0.604353	0.0872562
noHitAssembly_1265	0.474	0.128	0.484	0.079	0.213	1.204	2.58496	-0.73471	-1.31476	0.0468959	0.603674	0.0551441
noHitAssembly_69643	0.474	0.192	0.645	0.079	0.32	1.76	2.58496	-0.736966	-1.4482	0.0468959	0.524911	0.0126298	Unknown products		0.69
GXP_Contig_153,GXP_Contig_25713	9.874	5.693	0	1.652	9.062	0.093	2.57942	-0.67064	-999999	1.45291e-19	0.00183802	nan	Lipocalins		3.03e-135
GXP_Contig_31051,GXP_Contig_31052	12.56	16.312	72.588	2.125	3.518	7.132	2.5633	2.21311	3.34735	2.67438e-24	4.68436e-26	1.69494e-156	Protease inhibitor domains	Two thyropin domains proteins	1.5e-115
GXP_Contig_31137	3.713	1.471	0.161	0.629	1.279	1.019	2.56145	0.201781	-2.66202	3.28166e-08	0.682251	0.00471533
noHitAssembly_66680	3.713	7.228	1.532	0.629	2.026	0.556	2.56145	1.83496	1.46226	3.28166e-08	4.88468e-10	0.0189503	Unknown products		6.34e-14
GXP_Contig_11099,GXP_Contig_13982,GXP_Contig_7912,GXP_Contig_9439,GXP_Contig_17934	75.123	7.484	0.242	12.747	0.746	0	2.5591	3.32656	999999	2.57992e-136	7.80602e-19	nan	Ixodes specific	P32 family	8.25e-56
GXP_Contig_29898	13.903	3.71	1.371	2.361	2.132	3.242	2.55793	0.799212	-1.24166	1.15653e-26	0.0201833	0.00262469	Unknown products		0.44
GXP_Contig_19553,GXP_Contig_14620,GXP_Contig_7234	3.239	2.687	2.5	0.551	0.32	0.463	2.55542	3.06985	2.43284	2.52239e-07	2.99184e-07	2.52955e-05	Transcription factor		2.28e-129
gi|241301864|ref|XM_002407471.1|	34.204	14.84	2.581	5.823	5.864	1.389	2.55433	1.33953	0.893884	5.5885e-63	1.32011e-12	0.0401311	Transcription machinery		1.1e-139
noHitAssembly_44952	2.765	0.064	0.807	0.472	0	0.093	2.55042	999999	3.11727	1.95779e-06	nan	0.00643653
GXP_Contig_31967	2.291	1.599	1.21	0.393	0.426	0.463	2.54338	1.90824	1.38592	1.5398e-05	0.00266778	0.0454294	Cytoskeletal proteins		9.91e-20
noHitAssembly_14575	2.291	0.256	0.161	0.393	0.107	0.093	2.54338	1.25853	0.791758	1.5398e-05	0.373617	0.640422
GXP_Contig_4631	3.634	1.663	0.726	0.629	0.426	0.093	2.53043	1.96486	2.96467	5.65219e-08	0.00178876	0.0115815	Unknown products		7.18e-11
GXP_Contig_20244	5.451	2.303	1.452	0.944	1.173	1.204	2.52966	0.973311	0.270206	2.93657e-11	0.0305259	0.604412	Unknown products		5.07e-18
noHitAssembly_16803	1.817	0.768	0.484	0.315	0	0.093	2.52813	999999	2.3797	0.000123429	0.00270161	0.0669486
noHitAssembly_78001	1.817	2.047	1.29	0.315	1.173	0.37	2.52813	0.803308	1.80177	0.000123429	0.0829509	0.0124568	Unknown products		0.000471
GXP_Contig_5282,noHitAssembly_70252,GXP_Contig_13832,noHitAssembly_62707,GXP_Contig_13826	1.817	0.96	0.968	0.315	0.853	0.648	2.52813	0.170489	0.579013	0.000123429	0.779354	0.390478	Transposable elements		1.22e-133
noHitAssembly_2340	13.982	0.128	0.161	2.439	0.107	0.093	2.51921	0.258533	0.791758	2.24787e-26	0.876178	0.640422	Unknown products		3.78e-41
noHitAssembly_19318,GXP_Contig_18885,GXP_Contig_18499,GXP_Contig_2788	4.503	2.751	7.662	0.787	1.493	6.761	2.51645	0.881742	0.180484	1.67116e-09	0.0295528	0.418982	Metabolism, lipid		5.32e-12
GXP_Contig_7147	5.846	0.896	15.324	1.023	1.173	11.855	2.51464	-0.388632	0.370297	6.69082e-12	0.494848	0.0232545	Unknown products		1.71e-37
noHitAssembly_2418,GXP_Contig_3549	131.209	8.891	0.484	22.976	7.356	0.37	2.51367	0.273424	0.387482	6.82169e-232	0.17766	0.675506	Protease inhibitor domains	Basic tail family	4.81e-08
GXP_Contig_23523	14.377	4.222	0.403	2.518	3.625	3.89	2.51341	0.219946	-3.27092	5.21286e-27	0.450759	1.00659e-09
noHitAssembly_55346	1.343	0.192	0	0.236	0	0	2.5086	999999	999999	0.00101926	nan	nan
noHitAssembly_69884	4.029	1.599	1.371	0.708	1.279	1.111	2.5086	0.322154	0.30337	1.26994e-08	0.504526	0.574234	Unknown products		7.77e-18
GXP_Contig_20862	1.343	0.384	0.242	0.236	0.32	0.185	2.5086	0.263034	0.387482	0.00101926	0.787252	0.767232	Tranporters		7.88e-64
noHitAssembly_69849	1.343	0.064	0.161	0.236	0.107	0	2.5086	-0.741467	999999	0.00101926	0.713562	nan	Unknown products		0.021
noHitAssembly_78710	1.343	0.384	0.726	0.236	0.426	0.185	2.5086	-0.149747	1.97244	0.00101926	0.866926	0.0464183	Unknown products		5.69e-07
noHitAssembly_67899	1.343	1.023	1.855	0.236	0.107	1.76	2.5086	3.25712	0.0758438	0.00101926	0.00115139	0.864464
noHitAssembly_16496	1.343	0.256	0.403	0.236	0.107	0.278	2.5086	1.25853	0.535695	0.00101926	0.373617	0.603768	Transposable elements		0.93
noHitAssembly_63167	1.343	0.384	0.484	0.236	0	0.37	2.5086	999999	0.387482	0.00101926	0.0619045	0.675506	Unknown products		0.015
noHitAssembly_34806,noHitAssembly_37268	1.343	0.512	1.855	0.236	2.559	0	2.5086	-2.32136	999999	0.00101926	1.66868e-05	1.50117e-06
noHitAssembly_73191	1.343	4.158	6.775	0.236	0.746	0.278	2.5086	2.47864	4.60706	0.00101926	1.19274e-08	2.08067e-19	Unknown products		3.75e-41
noHitAssembly_4644	1.343	0	0.081	0.236	0	0.278	2.5086	999999	-1.77909	0.00101926	nan	0.249127	Unknown products		0.074
GXP_Contig_372,GXP_Contig_1533	1.343	0.704	1.452	0.236	0.32	0.926	2.5086	1.1375	0.648957	0.00101926	0.174459	0.243809
GXP_Contig_32993,GXP_Contig_5677	1.343	0.32	1.048	0.236	0.107	0.278	2.5086	1.58046	1.91448	0.00101926	0.237783	0.0187992
noHitAssembly_14251	1.343	0.128	0.323	0.236	0	0	2.5086	999999	999999	0.00101926	nan	nan	Unknown products		0.013
noHitAssembly_69048	19.195	2.751	31.777	3.383	1.493	9.077	2.50436	0.881742	1.8077	2.32542e-35	0.0295528	1.67825e-35	Unknown products		1.73e-08
noHitAssembly_34064	18.722	0.064	0.081	3.305	0.533	0.37	2.50201	-3.05799	-2.19153	1.69442e-34	0.0227052	0.126901	Antimicrobial peptides	5.3 kDa protein	6.5e-06
noHitAssembly_10661	4.898	0	0	0.866	0.107	0	2.49975	-999999	999999	3.78129e-10	nan	nan	Unknown products		0.49
GXP_Contig_8889	3.555	31.791	48.472	0.629	279.319	160.413	2.49872	-3.13522	-1.72657	9.71257e-08	0	2.645e-161	Ixodegrin family		4.97e-65
noHitAssembly_67811	2.212	0.256	0.726	0.393	0.107	0.37	2.49275	1.25853	0.972444	2.67144e-05	0.373617	0.243458	Unknown products		1.89e-12
noHitAssembly_77474	2.212	1.343	1.694	0.393	0.107	0	2.49275	3.64978	999999	2.67144e-05	9.71293e-05	4.4974e-06	Unknown products		1.18e-16
noHitAssembly_38761	2.212	0.512	1.532	0.393	0.213	0.741	2.49275	1.26529	1.04787	2.67144e-05	0.208301	0.0708608	Unknown products		1.23e-64
noHitAssembly_68266	2.212	2.687	2.662	0.393	0.426	2.038	2.49275	2.65707	0.385357	2.67144e-05	1.91892e-06	0.326241	Unknown products		0.005
GXP_Contig_18814	0.869	1.023	3.065	0.157	0.533	1.945	2.46859	0.940599	0.656117	0.00887953	0.160927	0.0870657	Signal Transduction		7.56e-11
GXP_Contig_22852	0.869	6.844	0.726	0.157	0.213	0.185	2.46859	5.00591	1.97244	0.00887953	1.5108e-21	0.0464183
GXP_Contig_17756	0.869	3.326	0.645	0.157	0.959	0.37	2.46859	1.79419	0.801774	0.00887953	3.24947e-05	0.350191	Unknown conserved, or fragments of known proteins		0.15
GXP_Contig_25930,GXP_Contig_20963	0.869	1.151	3.468	0.157	0.533	0.834	2.46859	1.11068	2.05598	0.00887953	0.088278	7.58481e-06
noHitAssembly_38769	0.869	0.192	1.048	0.157	0.107	0.463	2.46859	0.843496	1.17855	0.00887953	0.578277	0.100447
noHitAssembly_75647	0.869	0.192	1.129	0.157	0.107	0.37	2.46859	0.843496	1.60945	0.00887953	0.578277	0.0309057
GXP_Contig_14115	0.869	0.576	1.694	0.157	0.213	1.852	2.46859	1.43522	-0.12865	0.00887953	0.14151	0.77416	Extracellular matrix		1.57e-07
noHitAssembly_12353	0.869	0.192	1.129	0.157	0.107	0.463	2.46859	0.843496	1.28596	0.00887953	0.578277	0.0679763	Uncharacterized families	Previously metastriate-specific proteins, not classified	0.56
GXP_Contig_12197,GXP_Contig_17521,GXP_Contig_26139	0.869	0.64	1.29	0.157	0.426	0.463	2.46859	0.587218	1.47829	0.00887953	0.463695	0.0300187
noHitAssembly_67648	0.869	0.448	1.048	0.157	0.32	0.37	2.46859	0.485427	1.50204	0.00887953	0.604725	0.0479536
noHitAssembly_10767	1.738	0.128	0.161	0.315	0.107	0.37	2.464	0.258533	-1.20046	0.000215164	0.876178	0.322189	Unknown products		0.004
noHitAssembly_64596	1.738	0.896	0.484	0.315	0.107	0.556	2.464	3.06589	-0.200078	0.000215164	0.00309322	0.810435
noHitAssembly_3939,noHitAssembly_31309,noHitAssembly_30502	1.738	0.384	0.968	0.315	0	0.185	2.464	999999	2.38748	0.000215164	0.0619045	0.00957348
GXP_Contig_27404	1.738	28.209	2.258	0.315	6.61	4.353	2.464	2.09343	-0.946965	0.000215164	5.35132e-41	0.00513695	Ixostatin		1.13e-108
GXP_Contig_12953,GXP_Contig_1485,GXP_Contig_30818	8.61	9.723	40.891	1.574	2.878	11.762	2.45158	1.75633	1.79765	2.18231e-16	2.53942e-12	7.51423e-45	Transposable elements		3.01e-30
GXP_Contig_29865	3.871	0.448	0.726	0.708	0.746	0.834	2.45089	-0.735677	-0.200078	3.71681e-08	0.331453	0.768931	Unknown products		0.037
noHitAssembly_32696,GXP_Contig_24103,noHitAssembly_71813	3.002	11.45	10.969	0.551	1.812	4.353	2.4458	2.65969	1.33335	1.28526e-06	7.6866e-23	4.90842e-09	Transposable elements		7.28e-13
GXP_Contig_22635	2.133	0.448	0.242	0.393	0.32	0.185	2.44028	0.485427	0.387482	4.61851e-05	0.604725	0.767232	Signal Transduction		9.42e-49
noHitAssembly_78927	2.133	0.64	2.42	0.393	0.426	0.926	2.44028	0.587218	1.38592	4.61851e-05	0.463695	0.00466417	Unknown products		1.92e-37
noHitAssembly_76622	2.133	1.215	1.532	0.393	0.32	1.389	2.44028	1.92481	0.14137	4.61851e-05	0.00838893	0.775444
GXP_Contig_12154	24.567	3.71	0.161	4.564	2.878	4.26	2.42835	0.366353	-4.72572	2.77413e-43	0.251269	7.07238e-13
GXP_Contig_2170,noHitAssembly_64742	4.661	1.919	0.242	0.866	0.533	0.093	2.4282	1.84815	1.3797	1.87118e-09	0.00127564	0.370937	Tranporters		6.07e-12
GXP_Contig_5137,GXP_Contig_14141,GXP_Contig_18044	114.699	2.239	0.645	21.324	5.331	0.278	2.4273	-1.25155	1.21421	4.18372e-195	5.53123e-05	0.186777	Lipocalins		7.59e-66
GXP_Contig_959,noHitAssembly_40926	1.264	0.192	0.565	0.236	0.107	0.648	2.42114	0.843496	-0.197743	0.00179075	0.578277	0.795571	Transposable elements		0
noHitAssembly_1298	1.264	0.704	1.371	0.236	0	1.019	2.42114	999999	0.428075	0.00179075	0.00451855	0.436846
noHitAssembly_63632	1.264	0.064	0.161	0.236	0	0.093	2.42114	999999	0.791758	0.00179075	nan	0.640422
noHitAssembly_27819	1.264	0.448	0.645	0.236	0.107	0	2.42114	2.06589	999999	0.00179075	0.0934564	0.00835399
GXP_Contig_25600	1.264	2.559	2.42	0.236	0.107	0.37	2.42114	4.5799	2.70941	0.00179075	9.27898e-09	1.09703e-05	Signal Transduction		0.1
noHitAssembly_9788	1.264	0.192	0.565	0.236	0.107	0.093	2.42114	0.843496	2.60295	0.00179075	0.578277	0.0373874	Protein synthesis		0.000496
noHitAssembly_62464	1.264	1.343	0	0.236	1.279	0	2.42114	0.070443	999999	0.00179075	0.888879	nan
GXP_Contig_15461	1.264	0.64	0.161	0.236	0.533	0.648	2.42114	0.263936	-2.00893	0.00179075	0.727528	0.0567833	Possible Viral proteins		6.64e-39
noHitAssembly_38960	1.264	0.256	0.242	0.236	0	0	2.42114	999999	999999	0.00179075	nan	nan	Protein export machinery		0.22
noHitAssembly_72322	1.264	0.32	0.323	0.236	0	0.37	2.42114	999999	-0.195991	0.00179075	0.105437	0.844728	Metabolism, nucleotide		0.19
noHitAssembly_5386	1.264	0.512	0.484	0.236	0.32	0.093	2.42114	0.678072	2.3797	0.00179075	0.454716	0.0669486	Unknown products		6.67e-05
GXP_Contig_29559,noHitAssembly_44256,noHitAssembly_57067,GXP_Contig_33126,noHitAssembly_74194	1.264	0.768	0.403	0.236	0.426	0.278	2.42114	0.850253	0.535695	0.00179075	0.266221	0.603768
noHitAssembly_45109	1.264	0	0.242	0.236	0.107	0.185	2.42114	-999999	0.387482	0.00179075	nan	0.767232
noHitAssembly_41842	1.264	0	0.081	0.236	0	0.185	2.42114	999999	-1.19153	0.00179075	nan	0.483918	Metabolism, energy		0.83
noHitAssembly_49912,noHitAssembly_49911,GXP_Contig_33351,GXP_Contig_308,GXP_Contig_29088,GXP_Contig_15580	7.583	1.663	8.711	1.416	0.533	3.519	2.42095	1.64158	1.30767	2.01703e-14	0.00576314	2.82105e-07
noHitAssembly_77170	12.639	16.631	10.808	2.361	4.051	4.353	2.42041	2.03752	1.31202	5.31555e-23	4.5872e-24	9.74063e-09	Unknown conserved, or fragments of known proteins		1.9e-13
gi|240974872|ref|XM_002401870.1|,noHitAssembly_43921	5.846	3.326	3.468	1.102	0.746	1.945	2.40733	2.15654	0.834334	2.15425e-11	2.71825e-06	0.0247993	Unknown products		9.81e-23
GXP_Contig_11606,GXP_Contig_29234	20.854	336.785	39.036	3.934	100.533	4.816	2.40626	1.74416	3.0189	1.25291e-36	0	1.06674e-77	Protease inhibitor domains	Kunitz domains	4.41e-86
GXP_Contig_30893,GXP_Contig_30894,GXP_Contig_32925,GXP_Contig_30980,GXP_Contig_30979	10.427	6.397	7.662	1.967	1.173	1.852	2.40626	2.44719	2.04864	3.9418e-19	2.20663e-12	3.21602e-11	Protein modification machinery		4.04e-59
GXP_Contig_13684	15.404	13.625	11.453	2.911	5.864	4.26	2.40372	1.2163	1.4268	1.84237e-27	2.9102e-10	3.10047e-10	Metabolism, amino acid		0
noHitAssembly_73803	3.318	0.768	0	0.629	0.533	0.185	2.39918	0.526971	-999999	4.8546e-07	0.465814	nan	Ixodes specific	Ixodes 10 kDa peptide family - related to the WC family - includes some with RGD motif - has one member from Dermacentor	7.48e-39
noHitAssembly_47924	1.659	0	0	0.315	0	0	2.39689	999999	999999	0.00037349	nan	nan	Protease inhibitor domains	Basic tail family	0.84
noHitAssembly_76521	1.659	0.128	0.081	0.315	0	0.648	2.39689	999999	-3	0.00037349	nan	0.0163918	Unknown products		0.008
GXP_Contig_8117	1.659	0.576	1.855	0.315	0.746	0.648	2.39689	-0.373107	1.51735	0.00037349	0.599325	0.00802358	Babesia proteins		0.19
noHitAssembly_46282	1.659	0.448	0.645	0.315	0.533	0.37	2.39689	-0.250637	0.801774	0.00037349	0.760572	0.350191	Unknown products		4.59e-16
noHitAssembly_65382	1.659	0.256	1.048	0.315	0	0.278	2.39689	999999	1.91448	0.00037349	nan	0.0187992
GXP_Contig_11792,GXP_Contig_6330,GXP_Contig_5279	1.659	1.215	1.452	0.315	0.64	2.038	2.39689	0.924813	-0.489113	0.00037349	0.131768	0.284361
GXP_Contig_2573	1.659	0.64	0.645	0.315	0.32	0.37	2.39689	1	0.801774	0.00037349	0.243717	0.350191
GXP_Contig_13391,GXP_Contig_15925	3.713	3.774	16.373	0.708	2.878	8.336	2.39076	0.391028	0.973892	1.0776e-07	0.218775	2.75396e-08
GXP_Contig_20333	2.054	1.279	1.129	0.393	0.746	0.463	2.38583	0.777769	1.28596	7.95446e-05	0.182745	0.0679763	Extracellular matrix		2.55e-08
noHitAssembly_68243	4.108	1.727	8.791	0.787	0.213	3.427	2.384	3.01934	1.35908	2.40296e-08	4.60172e-05	1.06585e-07	Unknown conserved, or fragments of known proteins		1.28e-53
noHitAssembly_14622	2.449	0.448	0.242	0.472	0.107	0.093	2.37533	2.06589	1.3797	1.71853e-05	0.0934564	0.370937	Unknown conserved, or fragments of known proteins		0.45
noHitAssembly_12554	2.449	0.768	0.484	0.472	0.533	0.463	2.37533	0.526971	0.0639949	1.71853e-05	0.465814	0.941883
noHitAssembly_65355	2.449	0.192	0.081	0.472	0	0.093	2.37533	999999	-0.199309	1.71853e-05	nan	0.921992	Unknown products		0.31
GXP_Contig_27480	2.449	4.094	3.065	0.472	0.746	2.871	2.37533	2.45626	0.0943337	1.71853e-05	1.82895e-08	0.786588	Nuclear regulation		6.69e-19
GXP_Contig_1606	2.844	1.407	2.097	0.551	1.706	1.852	2.3678	-0.277995	0.179243	3.75166e-06	0.549339	0.674959	Signal Transduction		3.78e-18
noHitAssembly_72551,gi|241671106|ref|XM_002399943.1|	6.477	1.407	18.55	1.259	1.279	12.318	2.36305	0.137606	0.590651	3.14709e-12	0.782465	0.000126494
GXP_Contig_31682,GXP_Contig_14743,GXP_Contig_18579,GXP_Contig_14591	20.222	5.437	47.424	3.934	3.945	160.691	2.36186	0.462786	-1.7606	7.73108e-35	0.0841678	5.48102e-166	Lipocalins		1.5e-128
GXP_Contig_4089	27.885	9.339	7.823	5.429	5.97	5.65	2.36073	0.645537	0.469471	2.35176e-47	0.00223209	0.0432618	Unknown conserved, or fragments of known proteins		3.27e-92
GXP_Contig_7766	3.634	1.279	0	0.708	0.853	1.019	2.35974	0.584399	-999999	1.82788e-07	0.300061	0.000463244	Protease inhibitor domains	Basic tail family	0.5
gi|442748574|gb|GADI01007361.1|	40.761	422.885	161.951	7.947	138.807	343.981	2.35871	1.60719	-1.08677	2.54764e-68	0	5.81812e-171	Glycine rich superfamily	Collagen-like family	1.77e-49
noHitAssembly_78905,noHitAssembly_34090,noHitAssembly_28566,GXP_Contig_1189,noHitAssembly_66294	10.822	3.39	2.742	2.125	1.279	2.13	2.34843	1.40627	0.364375	2.7587e-19	0.00043649	0.344421
GXP_Contig_17744	51.662	7.676	0.242	10.15	1.812	0.278	2.34762	2.08277	-0.200078	1.27312e-85	3.14307e-12	0.865317	Lipocalins		4.52e-93
GXP_Contig_25182	5.609	1.023	0.081	1.102	0.213	0.556	2.34762	2.26388	-2.77909	1.0337e-10	0.00733996	0.032473
GXP_Contig_3137	6.793	7.356	8.711	1.338	1.066	1.945	2.34397	2.78671	2.16307	1.19973e-12	6.32291e-16	2.39109e-13	Unknown products		0.000821
noHitAssembly_32322	0.79	2.303	0.242	0.157	0.32	0	2.33109	2.84737	999999	0.0158425	4.80451e-06	nan
noHitAssembly_52053	0.79	3.39	2.42	0.157	0	0.093	2.33109	999999	4.70163	0.0158425	1.28265e-11	6.44078e-08
GXP_Contig_7867,GXP_Contig_28189	0.79	0.704	6.21	0.157	0.426	7.317	2.33109	0.724722	-0.236659	0.0158425	0.354007	0.305299	Unknown conserved, or fragments of known proteins		7.94e-25
gi|604943230|gb|GBBN01008898.1|	0.79	0.384	2.178	0.157	0	2.038	2.33109	999999	0.0958499	0.0158425	0.0619045	0.816284
GXP_Contig_7454,GXP_Contig_19221	0.79	0.064	1.048	0.157	0	0.648	2.33109	999999	0.693573	0.0158425	nan	0.2932	Signal Transduction		3.27e-39
noHitAssembly_80194	0.79	0.704	2.097	0.157	0	3.242	2.33109	999999	-0.628557	0.0158425	0.00451855	0.0903308	Cytoskeletal proteins		3.24e-11
noHitAssembly_39064	0.79	0.704	1.21	0.157	0	0	2.33109	999999	999999	0.0158425	0.00451855	0.000132	Transcription machinery		0.62
noHitAssembly_79019	0.79	0.768	6.13	0.157	0.426	10.744	2.33109	0.850253	-0.809572	0.0158425	0.266221	0.000118275
noHitAssembly_66313	0.79	0.256	0.565	0.157	1.066	0.741	2.33109	-2.05799	-0.391223	0.0158425	0.00990664	0.598553
GXP_Contig_15043,GXP_Contig_13888	0.79	0.512	0.726	0.157	1.066	1.852	2.33109	-1.05799	-1.35104	0.0158425	0.114708	0.0151277
noHitAssembly_68614	0.79	0.576	0.887	0.157	0.426	2.501	2.33109	0.435215	-1.4955	0.0158425	0.597313	0.0023227
noHitAssembly_66110	0.79	0	0.081	0.157	0	7.317	2.33109	999999	-6.49719	0.0158425	nan	1.83109e-21	Transcription factor		0.31
noHitAssembly_77956	1.975	0.576	0.807	0.393	0.426	0.463	2.32925	0.435215	0.801556	0.000136439	0.597313	0.296259
noHitAssembly_66248	1.975	1.279	3.791	0.393	1.386	1.574	2.32925	-0.115911	1.26814	0.000136439	0.81736	0.000942885	Unknown products		1.89e-08
noHitAssembly_67820	3.16	1.919	2.016	0.629	1.066	0.834	2.32879	0.848147	1.27338	1.39968e-06	0.0787606	0.0154356	Transposable elements		3.92e-12
noHitAssembly_73158	1.185	0.32	0.565	0.236	0.213	1.111	2.32803	0.587218	-0.975536	0.00312946	0.604353	0.146595	Metabolism, carbohydrate		0.58
noHitAssembly_5394	1.185	0	0	0.236	0	0	2.32803	999999	999999	0.00312946	nan	nan	Unknown products		2.01e-08
noHitAssembly_59713	1.185	0.064	0	0.236	0	0	2.32803	999999	999999	0.00312946	nan	nan	Transcription machinery		0.094
GXP_Contig_5211	1.185	0.192	0.403	0.236	0.533	1.389	2.32803	-1.47303	-1.78519	0.00312946	0.148509	0.009966	Unknown products		0.065
noHitAssembly_16504	1.185	0.128	0.403	0.236	0.213	0.278	2.32803	-0.73471	0.535695	0.00312946	0.603674	0.603768	Unknown conserved, or fragments of known proteins		0.22
noHitAssembly_65418	2.37	0.256	0.645	0.472	0.107	0	2.32803	1.25853	999999	2.93289e-05	0.373617	0.00835399
noHitAssembly_17829	1.185	0.384	0.161	0.236	0	0.834	2.32803	999999	-2.37299	0.00312946	0.0619045	0.0166216	Unknown products		0.7
noHitAssembly_54682	3.555	3.518	0.242	0.708	0.32	0.648	2.32803	3.45861	-1.42099	3.0922e-07	6.58176e-10	0.13525
noHitAssembly_20632	1.185	0.128	0.403	0.236	0	0.278	2.32803	999999	0.535695	0.00312946	nan	0.603768	Protein modification machinery		0.038
noHitAssembly_76922	1.185	0.896	0.484	0.236	0.64	0.185	2.32803	0.485427	1.38748	0.00312946	0.464155	0.205755
noHitAssembly_11146	1.185	0.64	0.645	0.236	0	0.278	2.32803	999999	1.21421	0.00312946	0.00758026	0.186777
noHitAssembly_3908	1.185	0.448	1.21	0.236	0.426	0.926	2.32803	0.0726453	0.385923	0.00312946	0.935705	0.508054	Protein modification machinery		0.27
GXP_Contig_18308	1.185	1.023	0.726	0.236	0.213	0.37	2.32803	2.26388	0.972444	0.00312946	0.00733996	0.243458	Metabolism, amino acid		6.3e-176
noHitAssembly_78528	1.185	0.192	0.403	0.236	0	0.185	2.32803	999999	1.12325	0.00312946	nan	0.327375	Unknown products		0.41
noHitAssembly_23295,noHitAssembly_65907	1.185	0.32	0.161	0.236	0.533	0.185	2.32803	-0.736064	-0.200465	0.00312946	0.411756	0.889856
GXP_Contig_14373	8.294	7.1	3.387	1.652	3.305	1.111	2.32785	1.10317	1.60815	5.38895e-15	2.56592e-05	0.000185298	Unknown products		4.65e-84
GXP_Contig_17225,GXP_Contig_28351	1.58	0	0.081	0.315	0	0	2.3265	999999	999999	0.000645296	nan	nan	Lipocalins		5.04e-65
noHitAssembly_76275	1.58	1.023	1.048	0.315	0.426	0.741	2.3265	1.26388	0.500093	0.000645296	0.075168	0.4325	Unknown products		3.12e-10
noHitAssembly_6577	1.58	0	0	0.315	0	0	2.3265	999999	999999	0.000645296	nan	nan	Unknown products		3.54e-15
noHitAssembly_69434	1.58	0.576	0.807	0.315	0.107	0	2.3265	2.42846	999999	0.000645296	0.0358156	0.00248668
GXP_Contig_3914	1.58	0.96	1.452	0.315	1.066	0.648	2.3265	-0.151101	1.16398	0.000645296	0.791054	0.055865
GXP_Contig_4966	1.58	0.384	0.726	0.315	0.32	0.185	2.3265	0.263034	1.97244	0.000645296	0.787252	0.0464183	Unknown products		3.51e-05
GXP_Contig_3854,GXP_Contig_23677,GXP_Contig_23676,GXP_Contig_18817,GXP_Contig_31741	1.58	0.576	0.887	0.315	0.107	0.463	2.3265	2.42846	0.937922	0.000645296	0.0358156	0.21005	Transcription machinery		9.51e-10
noHitAssembly_791	1.58	0.448	1.371	0.315	0	0.37	2.3265	999999	1.88963	0.000645296	0.0364522	0.00780611	Unknown conserved, or fragments of known proteins		0.38
noHitAssembly_69505	0.395	1.215	0.403	0.079	0.107	0.278	2.32193	3.50527	0.535695	0.0880245	0.000261034	0.603768
GXP_Contig_1793	0.395	1.663	12.985	0.079	0.64	4.631	2.32193	1.37764	1.48745	0.0880245	0.0152374	4.70679e-12
GXP_Contig_26969,GXP_Contig_9487	0.395	1.087	0.726	0.079	0.853	0.185	2.32193	0.349734	1.97244	0.0880245	0.551029	0.0464183	Enzymes	Serine proteases	4.17e-69
GXP_Contig_22668	0.395	3.518	2.823	0.079	0	0.185	2.32193	999999	3.93163	0.0880245	5.40444e-12	2.43514e-08	Unknown conserved, or fragments of known proteins		1.47e-158
GXP_Contig_11731	0.395	1.343	5.323	0.079	1.386	3.242	2.32193	-0.045468	0.715355	0.0880245	0.927287	0.0149199	Unknown products		0.009
noHitAssembly_73822,GXP_Contig_15843	0.395	1.215	1.855	0.079	0.107	1.482	2.32193	3.50527	0.323874	0.0880245	0.000261034	0.486191
GXP_Contig_27250,GXP_Contig_14774	0.395	3.582	0.484	0.079	0.959	0.185	2.32193	1.90116	1.38748	0.0880245	7.2822e-06	0.205755
noHitAssembly_77393	0.395	1.471	0	0.079	3.305	0.093	2.32193	-1.16785	-999999	0.0880245	0.00265374	nan	Unknown products		2.61e-05
GXP_Contig_20678,GXP_Contig_919	0.395	15.096	1.129	0.079	0.32	0.093	2.32193	5.55995	3.60167	0.0880245	2.61631e-46	0.000615811	Immunity related	Ficolins/Ixoderin	0
noHitAssembly_23529,noHitAssembly_4988	0.395	1.087	1.29	0.079	0.426	1.945	2.32193	1.35143	-0.592399	0.0880245	0.0533946	0.213687	Unknown conserved, or fragments of known proteins		2.33e-29
noHitAssembly_27502	0.395	3.838	2.097	0.079	0.107	0.463	2.32193	5.16467	2.17924	0.0880245	7.66277e-13	0.000305639
GXP_Contig_20024	0.395	2.111	4.597	0.079	0.213	0.093	2.32193	3.309	5.62732	0.0880245	2.65758e-06	3.06297e-14	Enzymes	Serine proteases	0.22
GXP_Contig_7106,noHitAssembly_17447,GXP_Contig_15667,GXP_Contig_30720	0.395	2.111	0.807	0.079	0.213	2.593	2.32193	3.309	-1.68398	0.0880245	2.65758e-06	0.000718771	Unknown products		4.77e-39
noHitAssembly_71163	0.395	1.599	1.855	0.079	1.919	5.001	2.32193	-0.263185	-1.4308	0.0880245	0.546239	3.06819e-05	Unknown products		0.27
noHitAssembly_10394	0.395	0.256	24.519	0.079	0.64	13.337	2.32193	-1.32193	0.878466	0.0880245	0.145011	4.50873e-10	Unknown products		0.14
GXP_Contig_16255	0.395	0.256	18.953	0.079	0.533	28.156	2.32193	-1.05799	-0.571016	0.0880245	0.264689	4.63479e-06	Tranporters		1.1e-99
noHitAssembly_74985	0.395	0.64	1.048	0.079	0.32	0.463	2.32193	1	1.17855	0.0880245	0.243717	0.100447	Unknown products		8.87e-05
noHitAssembly_64161	0.395	0.832	38.471	0.079	0.213	21.024	2.32193	1.96573	0.871734	0.0880245	0.0272123	8.49531e-15
GXP_Contig_10929,GXP_Contig_28744,GXP_Contig_19197	0.395	0.256	10.082	0.079	0.213	38.066	2.32193	0.26529	-1.91672	0.0880245	0.825593	1.59963e-45	Lipocalins		1.72e-71
GXP_Contig_18964	0.395	0.384	6.21	0.079	0.853	6.113	2.32193	-1.15144	0.0227127	0.0880245	0.130956	0.924615	Signal Transduction		3.76e-07
gi|442750374|gb|GADI01006461.1|	0.395	0.192	3.145	0.079	0.533	243.584	2.32193	-1.47303	-6.27522	0.0880245	0.148509	0	Lipocalins		4.61e-150
noHitAssembly_53726	0.395	0	2.258	0.079	0	0	2.32193	999999	999999	0.0880245	nan	1.02087e-07	Unknown products		7.09e-09
gi|604935361|gb|GBBN01016688.1|	0.395	0.704	1.21	0.079	0.533	0.463	2.32193	0.40144	1.38592	0.0880245	0.586899	0.0454294	Unknown conserved, or fragments of known proteins		0.72
GXP_Contig_8869,GXP_Contig_17729	0.395	0.128	1.855	0.079	0.213	2.964	2.32193	-0.73471	-0.676126	0.0880245	0.603674	0.0840256
noHitAssembly_59243,noHitAssembly_17251,GXP_Contig_22552	0.395	0.448	1.29	0.079	0.213	2.779	2.32193	1.07265	-1.10719	0.0880245	0.302387	0.0110415	Unknown products		3.95e-30
noHitAssembly_66121	0.395	0.192	1.21	0.079	0.107	1.482	2.32193	0.843496	-0.292538	0.0880245	0.578277	0.571894	Protease inhibitor domains	Basic tail family	0.96
gi|684277639|gb|GBIH01002795.1|	0.395	0.384	61.458	0.079	0.426	133.184	2.32193	-0.149747	-1.11575	0.0880245	0.866926	3.19988e-70	Unknown products		8.13e-54
GXP_Contig_20154	0.395	0.512	1.532	0.079	0.107	0.463	2.32193	2.25853	1.72633	0.0880245	0.0579915	0.00817093	Signal Transduction		0.36
noHitAssembly_76039	0.395	0.32	1.532	0.079	0.32	0.926	2.32193	0	0.726332	0.0880245	0.999988	0.185673	Unknown products		0.068
noHitAssembly_70914,noHitAssembly_26314	0.395	0.448	3.468	0.079	0.213	3.149	2.32193	1.07265	0.13921	0.0880245	0.302387	0.672641
GXP_Contig_17269	0.395	0.768	1.371	0.079	0.533	0.093	2.32193	0.526971	3.88185	0.0880245	0.465814	0.000107071	Extracellular matrix		3.31e-11
noHitAssembly_18078	0.395	0.128	1.048	0.079	0.107	0.185	2.32193	0.258533	2.50204	0.0880245	0.876178	0.00558516	Unknown products		0.001
noHitAssembly_75161	0.395	0.192	1.29	0.079	0	1.111	2.32193	999999	0.215512	0.0880245	nan	0.693868
noHitAssembly_78444	0.395	0.064	3.629	0.079	0.213	2.964	2.32193	-1.73471	0.292027	0.0880245	0.303539	0.376922
GXP_Contig_21188	0.395	0.704	1.936	0.079	0.853	0.834	2.32193	-0.27697	1.21496	0.0880245	0.672017	0.0222187	Tranporters		2.22e-59
noHitAssembly_10042	0.395	0.832	1.694	0.079	0.64	1.945	2.32193	0.378512	-0.199336	0.0880245	0.57526	0.653614	Unknown conserved, or fragments of known proteins		0.74
noHitAssembly_66355	0.395	0.192	1.048	0.079	0.213	0.556	2.32193	-0.149747	0.914482	0.0880245	0.905683	0.181644	Unknown conserved, or fragments of known proteins		0.98
noHitAssembly_66045	0.395	0.512	0.242	0.079	1.599	0.926	2.32193	-1.64295	-1.93601	0.0880245	0.00672788	0.0261495	Signal Transduction		6.74e-05
noHitAssembly_6625	0.395	0.256	0	0.079	85.395	1.019	2.32193	-8.38186	-999999	0.0880245	1.3104e-216	0.000463244	Protease inhibitor domains	Kunitz domains	2.65e-06
noHitAssembly_52261	0.395	0.576	0.968	0.079	1.173	1.019	2.32193	-1.02606	-0.0740751	0.0880245	0.106799	0.902009
noHitAssembly_53635	0.395	0.192	0.565	0.079	0.107	2.13	2.32193	0.843496	-1.91453	0.0880245	0.578277	0.000811887	Metabolism, carbohydrate		0.000174
noHitAssembly_33688,noHitAssembly_33689,noHitAssembly_70441,noHitAssembly_58958,noHitAssembly_67496,noHitAssembly_3663,GXP_Contig_1884,noHitAssembly_8227,noHitAssembly_8226	0.395	0.128	0.726	0.079	0.32	1.667	2.32193	-1.32193	-1.19921	0.0880245	0.302764	0.035725	Cytoskeletal proteins		2.29e-23
noHitAssembly_66478	0.395	0.384	0.887	0.079	0.426	1.204	2.32193	-0.149747	-0.440829	0.0880245	0.866926	0.454699
noHitAssembly_3305	0.395	0.32	0.161	0.079	0.426	1.204	2.32193	-0.412782	-2.9027	0.0880245	0.661991	0.00131156
noHitAssembly_67506	0.395	0.064	0.968	0.079	0	1.019	2.32193	999999	-0.0740751	0.0880245	nan	0.902009	Unknown conserved, or fragments of known proteins		0.17
noHitAssembly_19722	0.395	0.256	0.403	0.079	0.107	1.019	2.32193	1.25853	-1.3383	0.0880245	0.373617	0.0739734
noHitAssembly_34778	0.395	0.192	0.484	0.079	0.533	2.593	2.32193	-1.47303	-2.42154	0.0880245	0.148509	1.87907e-05
noHitAssembly_8056	0.395	0.128	0.726	0.079	0.533	1.389	2.32193	-2.05799	-0.936005	0.0880245	0.0682007	0.117232
noHitAssembly_52406	0.395	0	0.484	0.079	0	1.111	2.32193	999999	-1.19878	0.0880245	nan	0.0864042
noHitAssembly_78844	0.395	0.32	0.403	0.079	0.426	1.482	2.32193	-0.412782	-1.87869	0.0880245	0.661991	0.00585902
noHitAssembly_22155	0.395	0.512	0.887	0.079	0.213	2.686	2.32193	1.26529	-1.59845	0.0880245	0.208301	0.000918964	Unknown products		0.29
noHitAssembly_44102,noHitAssembly_64727	0.395	0.128	0.242	0.079	0.213	1.111	2.32193	-0.73471	-2.19878	0.0880245	0.603674	0.00819645	Protein synthesis		8.9e-31
noHitAssembly_73266	0.395	0.576	0.484	0.079	0.107	1.111	2.32193	2.42846	-1.19878	0.0880245	0.0358156	0.0864042
noHitAssembly_77639,GXP_Contig_8541	9.795	0.512	0.565	1.967	0	0.741	2.31605	999999	-0.391223	2.4521e-17	0.0215299	0.598553
GXP_Contig_25712,GXP_Contig_24547	4.661	1.535	5.162	0.944	1.812	4.446	2.30378	-0.239344	0.215422	5.76707e-09	0.591929	0.431151	Tranporters		1.74e-80
GXP_Contig_2022,GXP_Contig_13389,GXP_Contig_23864,noHitAssembly_80174,noHitAssembly_31314,GXP_Contig_5699,noHitAssembly_26798,GXP_Contig_28022	8.926	2.559	7.904	1.81	1.812	4.446	2.30202	0.497997	0.830075	7.82543e-16	0.205704	0.000741234
GXP_Contig_23094,GXP_Contig_9526	3.081	46.504	0.242	0.629	5.117	0.37	2.29227	3.18398	-0.612518	2.3658e-06	3.47653e-104	0.574578	Possible Viral proteins		2.23e-92
GXP_Contig_18750,GXP_Contig_19296	3.081	1.663	15.243	0.629	0.853	16.115	2.29227	0.963171	-0.0802573	2.3658e-06	0.0683711	0.59587	Metabolism, amino acid		2.05e-128
GXP_Contig_30342,GXP_Contig_29942	8.057	324.887	2.5	1.652	176.014	0.648	2.28603	0.884248	1.94786	2.50567e-14	3.25451e-124	0.000244898	Protease inhibitor domains	Kunitz domains	9.88e-54
noHitAssembly_8693	10.348	0	0.081	2.125	1.279	0	2.28382	-999999	999999	5.93577e-18	3.34215e-05	nan	Ixodegrin family - prokineticin domain		1.19e-08
noHitAssembly_13292	2.291	0.384	0.565	0.472	0.426	0.093	2.27912	-0.149747	2.60295	4.98594e-05	0.866926	0.0373874
GXP_Contig_21097,GXP_Contig_15000	2.291	25.971	33.632	0.472	2.772	2.964	2.27912	3.2279	3.50422	4.98594e-05	1.0286e-59	2.85707e-76
GXP_Contig_32469,GXP_Contig_32470	4.582	0.768	0.081	0.944	0.64	0.834	2.27912	0.263034	-3.36405	9.66781e-09	0.702706	0.00418503	Uncharacterized families	Uncharacterized possibly secreted proteins, mostly fragments	0.41
GXP_Contig_29985	1.896	1.599	1.129	0.393	0.853	1.019	2.27036	0.906552	0.147891	0.00023299	0.0893607	0.797581	Unknown products		0.25
gi|684278821|gb|GBIH01002369.1|	34.915	149.299	4.033	7.239	16.631	3.519	2.26998	3.16626	0.196688	3.14236e-56	0	0.524637	Protease inhibitor domains	Kunitz domains	4.41e-51
GXP_Contig_968	261.074	460.817	16.776	54.214	133.689	17.597	2.26772	1.78531	-0.0689307	0	0	0.633219	Protease inhibitor domains	Kunitz domains	5.95e-52
noHitAssembly_77486	1.501	0.128	11.695	0.315	0.107	6.483	2.2525	0.258533	0.851158	0.00110917	0.876178	2.76594e-05
GXP_Contig_15828	1.501	0.64	23.47	0.315	0.853	16.579	2.2525	-0.414474	0.501461	0.00110917	0.536413	0.000200902	Signal Transduction		2.8e-44
GXP_Contig_10077,GXP_Contig_11956,GXP_Contig_26014,GXP_Contig_22381,GXP_Contig_2645	1.501	1.727	1.694	0.315	1.279	2.13	2.2525	0.433252	-0.33042	0.00110917	0.360197	0.446661	Tranporters		1.15e-82
noHitAssembly_53180	1.501	2.111	1.21	0.315	0.533	0.37	2.2525	1.98572	1.70941	0.00110917	0.000393275	0.0197126	Unknown products		2.51e-54
noHitAssembly_75709	2.607	0.832	1.048	0.551	0.213	0.093	2.24227	1.96573	3.49426	1.82486e-05	0.0272123	0.00110602
noHitAssembly_77397	2.607	0.064	0.484	0.551	0	0	2.24227	999999	999999	1.82486e-05	nan	0.0287896
GXP_Contig_20039	2.607	1.151	2.823	0.551	0.533	1.852	2.24227	1.11068	0.608145	1.82486e-05	0.088278	0.124995	Transcription machinery		2.47e-29
noHitAssembly_74442	4.819	0	0.161	1.023	0.107	0.278	2.23593	-999999	-0.788024	6.0438e-09	nan	0.54683
noHitAssembly_57159	1.106	0.32	0.323	0.236	0	0.278	2.22849	999999	0.216449	0.0054358	0.105437	0.84398
noHitAssembly_59772	1.106	0.512	0.161	0.236	0	0.093	2.22849	999999	0.791758	0.0054358	0.0215299	0.640422
GXP_Contig_5497,GXP_Contig_12412	1.106	0.768	3.71	0.236	0.853	2.686	2.22849	-0.151439	0.46596	0.0054358	0.812679	0.166951	Nuclear regulation		6.08e-17
GXP_Contig_4007,GXP_Contig_23205	1.106	7.804	2.5	0.236	1.066	5.279	2.22849	2.87201	-1.07834	0.0054358	2.8108e-17	0.000602458	Ixostatin		4.63e-78
noHitAssembly_54933	1.106	1.983	1.129	0.236	0.426	0.093	2.22849	2.21876	3.60167	0.0054358	0.000228327	0.000615811
noHitAssembly_34657	1.106	0.128	0.161	0.236	0	0	2.22849	999999	999999	0.0054358	nan	nan
noHitAssembly_19626	1.106	0.128	0.161	0.236	0	0	2.22849	999999	999999	0.0054358	nan	nan
GXP_Contig_24323	3.318	0.576	0	0.708	0.32	0.37	2.22849	0.847997	-999999	1.47117e-06	0.335621	nan	Unknown products		0.13
noHitAssembly_72082	1.106	0.128	11.695	0.236	0.426	12.318	2.22849	-1.73471	-0.0748762	0.0054358	0.145656	0.664802
GXP_Contig_7681	1.106	0.64	59.199	0.236	0.426	19.172	2.22849	0.587218	1.62657	0.0054358	0.463695	5.94323e-56	Nuclear regulation		0
noHitAssembly_5285	1.106	0.064	0	0.236	0	0	2.22849	999999	999999	0.0054358	nan	nan
GXP_Contig_18866,noHitAssembly_31741	1.106	72.538	0.323	0.236	10.021	0.185	2.22849	2.85571	0.804009	0.0054358	1.11222e-145	0.508874
noHitAssembly_4600	1.106	0	0.484	0.236	0	0.463	2.22849	999999	0.0639949	0.0054358	nan	0.941883
GXP_Contig_22162,GXP_Contig_5600	1.106	0.192	0.161	0.236	0.533	0.278	2.22849	-1.47303	-0.788024	0.0054358	0.148509	0.54683	Signal Transduction		1.1e-51
noHitAssembly_66369	1.106	0.128	0.323	0.236	0.533	0.093	2.22849	-2.05799	1.79623	0.0054358	0.0682007	0.211495
noHitAssembly_73935	1.106	0.448	0.081	0.236	0.213	0	2.22849	1.07265	999999	0.0054358	0.302387	nan	Enzymes	Metalloproteases	0.88
noHitAssembly_39887	1.106	0	0	0.236	0	0	2.22849	999999	999999	0.0054358	nan	nan
noHitAssembly_13389	4.424	1.023	0	0.944	0.746	1.76	2.22849	0.455559	-999999	2.69752e-08	0.460267	2.69148e-06
GXP_Contig_19290,GXP_Contig_1450	1.106	0	0.323	0.236	0.107	0.185	2.22849	-999999	0.804009	0.0054358	nan	0.508874
noHitAssembly_21436	2.212	0.896	3.71	0.472	0.107	0.926	2.22849	3.06589	2.00234	8.44097e-05	0.00309322	5.3675e-06
noHitAssembly_71095	1.106	1.407	0.968	0.236	0.107	0.093	2.22849	3.71694	3.3797	0.0054358	5.92828e-05	0.00198831	Unknown conserved, or fragments of known proteins		4e-06
noHitAssembly_70222	1.106	0.064	0.323	0.236	0	0	2.22849	999999	999999	0.0054358	nan	nan	Unknown products		5.31e-10
GXP_Contig_9248	2.212	0.32	0.565	0.472	0.32	0.185	2.22849	0	1.61073	8.44097e-05	0.999988	0.126976	Unknown products		0.68
noHitAssembly_71534	1.106	0.128	0.323	0.236	0	0	2.22849	999999	999999	0.0054358	nan	nan
noHitAssembly_71936	1.106	0.64	0.887	0.236	1.173	0.37	2.22849	-0.874059	1.26141	0.0054358	0.158364	0.111321
GXP_Contig_1307,GXP_Contig_20461	1.106	1.215	0.161	0.236	0.533	0.185	2.22849	1.18875	-0.200465	0.0054358	0.064451	0.889856	Cytotoxin-like family		5.28e-97
noHitAssembly_4797	1.106	0	0	0.236	0	0	2.22849	999999	999999	0.0054358	nan	nan	Antimicrobial peptides	5.3 kDa protein	0.005
GXP_Contig_16041	2.923	1.407	0	0.629	0.107	0	2.21632	3.71694	999999	6.69191e-06	5.92828e-05	nan	Extracellular matrix		7.16e-72
noHitAssembly_16816	1.817	0.064	0	0.393	0.32	0	2.20896	-2.32193	999999	0.000395953	0.127984	nan	Metabolism, carbohydrate		0.065
noHitAssembly_67841	1.817	9.531	0	0.393	4.584	1.019	2.20896	1.05602	-999999	0.000395953	2.52959e-06	0.000463244	Ixostatin		0.001
noHitAssembly_40144	1.817	0	0	0.393	0.107	0	2.20896	-999999	999999	0.000395953	nan	nan	Unknown products		1.61e-15
noHitAssembly_47933	1.817	0	0	0.393	0	0	2.20896	999999	999999	0.000395953	nan	nan	Protein export machinery		0.36
noHitAssembly_288	1.817	0.512	1.048	0.393	0.213	0.37	2.20896	1.26529	1.50204	0.000395953	0.208301	0.0479536
noHitAssembly_65935	5.056	0	0	1.102	0	0.278	2.19787	999999	-999999	3.75007e-09	nan	nan	Enzymes	Metalloproteases	7.39e-84
noHitAssembly_65873	44	0.192	0.323	9.6	0.107	0	2.1964	0.843496	999999	1.13834e-67	0.578277	nan	Unknown products		1.03e-47
noHitAssembly_31159	8.294	3.774	85.654	1.81	0.959	13.707	2.19608	1.97649	2.64361	4.47554e-14	2.31036e-06	4.09428e-147	Signal Transduction		0.65
noHitAssembly_73861	3.239	2.559	2.42	0.708	0.959	1.111	2.19373	1.41598	1.12315	2.45888e-06	0.0021392	0.0164368	Uncharacterized families	Uncharacterized possibly secreted proteins, mostly fragments	0.000212
GXP_Contig_6682	3.95	4.35	1.694	0.866	1.066	0.556	2.18941	2.02881	1.60728	2.01141e-07	2.47133e-07	0.00820906	Protein modification machinery		0
gi|241998155|ref|XM_002433676.1|	10.032	42.538	3.71	2.203	12.26	2.779	2.18707	1.79479	0.416853	1.25853e-16	5.43225e-50	0.212196	Protein modification machinery		4.42e-36
GXP_Contig_17167	6.083	1.023	3.629	1.338	0.64	0.926	2.1847	0.676662	1.97049	1.18247e-10	0.290405	8.45653e-06	Unknown conserved, or fragments of known proteins		8.39e-17
noHitAssembly_9726,GXP_Contig_17528,noHitAssembly_66343	0.711	1.151	2.178	0.157	0.426	0.093	2.17909	1.43396	4.54963	0.0280667	0.0376022	3.47742e-07	Signal Transduction		1.13e-17
noHitAssembly_80198	0.711	2.495	1.048	0.157	0.959	0.834	2.17909	1.37944	0.329519	0.0280667	0.00295796	0.593248	Unknown products		0.61
GXP_Contig_9485,GXP_Contig_15559	0.711	2.495	40.891	0.157	0.853	122.44	2.17909	1.54842	-1.58222	0.0280667	0.00118878	2.391e-109	Lipocalins		6.6e-140
noHitAssembly_66942	0.711	1.087	0.887	0.157	0.959	0.741	2.17909	0.180749	0.259461	0.0280667	0.751732	0.696102
GXP_Contig_18002	0.711	0.064	1.613	0.157	0.107	0.185	2.17909	-0.741467	3.12415	0.0280667	0.713562	0.000116551	Enzymes	Endonucleases	0.48
GXP_Contig_21837,GXP_Contig_22004	0.711	0.64	4.194	0.157	0.107	4.538	2.17909	2.58046	-0.11373	0.0280667	0.0220401	0.691484	Metabolism, amino acid		1.66e-78
noHitAssembly_68456	0.711	0.64	1.936	0.157	0.32	2.779	2.17909	1	-0.521487	0.0280667	0.243717	0.184982	Unknown conserved, or fragments of known proteins		0.000698
noHitAssembly_39998	0.711	0.576	4.275	0.157	0.853	4.168	2.17909	-0.566477	0.0365691	0.0280667	0.410666	0.900356	Unknown products		0.021
noHitAssembly_11455	0.711	0	1.129	0.157	0	0.463	2.17909	999999	1.28596	0.0280667	nan	0.0679763
noHitAssembly_66225	0.711	0.064	1.452	0.157	0.32	0.37	2.17909	-2.32193	1.97244	0.0280667	0.127984	0.00485493
noHitAssembly_75212	0.711	0.512	1.371	0.157	0	0	2.17909	999999	999999	0.0280667	0.0215299	4.21254e-05
noHitAssembly_26704	0.711	0.256	2.016	0.157	0.213	1.574	2.17909	0.26529	0.35706	0.0280667	0.825593	0.42658	Tranporters		0.17
noHitAssembly_80119	0.711	0.064	0.403	0.157	0.746	2.223	2.17909	-3.54303	-2.46366	0.0280667	0.00408407	6.3449e-05	Unknown products		0.99
noHitAssembly_34284	0.711	0.064	0.323	0.157	0.213	1.482	2.17909	-1.73471	-2.19794	0.0280667	0.303539	0.00226659	Unknown conserved, or fragments of known proteins		0.84
GXP_Contig_6600,GXP_Contig_30312	0.711	0.256	0.565	0.157	0.213	1.019	2.17909	0.26529	-0.850831	0.0280667	0.825593	0.215734	Extracellular matrix		1.5e-19
noHitAssembly_75591	0.711	0.64	0.807	0.157	0.213	1.019	2.17909	1.58722	-0.336513	0.0280667	0.0950095	0.592199	Enzymes	Metalloproteases	0.39
noHitAssembly_45770	0.711	0.256	0.242	0.157	0	2.408	2.17909	999999	-3.31476	0.0280667	nan	1.3356e-06
GXP_Contig_31979	2.133	1.727	4.759	0.472	1.386	3.427	2.17603	0.317341	0.473712	0.000142266	0.493649	0.112132	Signal Transduction		2.71e-168
GXP_Contig_22227,noHitAssembly_75920,GXP_Contig_9457,noHitAssembly_51800,GXP_Contig_6010,noHitAssembly_41582	2.133	0.96	2.339	0.472	1.919	1.76	2.17603	-0.999248	0.410316	0.000142266	0.0434796	0.329087	Transposable elements		2.04e-72
GXP_Contig_21506	2.133	2.623	2.823	0.472	0.213	0.185	2.17603	3.62229	3.93163	0.000142266	5.73418e-08	2.43514e-08	Transposable elements		5.98e-73
noHitAssembly_46560	3.555	6.972	2.5	0.787	3.198	1.574	2.17541	1.1244	0.667493	9.05225e-07	2.28545e-05	0.116731
noHitAssembly_75934	1.422	0.704	0.645	0.315	0.64	0.463	2.1745	0.137504	0.478287	0.00189565	0.845207	0.554835
GXP_Contig_11811	1.422	0.192	0.081	0.315	0.213	0.278	2.1745	-0.149747	-1.77909	0.00189565	0.905683	0.249127	Signal Transduction		5.61e-43
noHitAssembly_46363	1.422	0.704	0.645	0.315	0.426	0.648	2.1745	0.724722	-0.00669465	0.00189565	0.354007	0.992599	Metabolism, amino acid		0.19
GXP_Contig_14377	7.741	78.423	2.742	1.731	17.271	1.76	2.16091	2.18293	0.639653	5.31059e-13	1.32672e-116	0.11336	Protease inhibitor domains	Kunitz domains	1.39e-71
GXP_Contig_30879	3.16	1.023	0.242	0.708	0.213	0.37	2.1581	2.26388	-0.612518	4.09582e-06	0.00733996	0.574578	Unknown products		0.6
GXP_Contig_31263,GXP_Contig_22993	90.527	8.508	19.599	20.301	3.731	9.817	2.1568	1.18926	0.997426	3.59912e-134	9.97498e-07	5.64077e-10	Protein synthesis		9.31e-77
GXP_Contig_10665	7.346	126.398	79.363	1.652	6.823	3.334	2.15275	4.21142	4.57314	2.32627e-12	0	3.95987e-208	Unknown conserved, or fragments of known proteins		9.28e-104
noHitAssembly_67219	1.738	0.64	0.565	0.393	0.213	0.185	2.14483	1.58722	1.61073	0.000669387	0.0950095	0.126976
noHitAssembly_15235	1.738	0.384	0	0.393	0	0	2.14483	999999	999999	0.000669387	0.0619045	nan
noHitAssembly_52908,GXP_Contig_9774,GXP_Contig_19682	1.738	0.832	0.887	0.393	0.533	1.019	2.14483	0.642448	-0.200148	0.000669387	0.364212	0.745348
noHitAssembly_69562	1.738	0.768	0	0.393	0.32	0.37	2.14483	1.26303	-999999	0.000669387	0.123308	nan	Unknown conserved, or fragments of known proteins		0.14
noHitAssembly_79423	1.738	0.448	0.161	0.393	0.213	0.463	2.14483	1.07265	-1.52395	0.000669387	0.302387	0.184281	Unknown conserved, or fragments of known proteins		3.26e-06
noHitAssembly_73841	1.738	0.32	0.323	0.393	0.107	0	2.14483	1.58046	999999	0.000669387	0.237783	nan	Unknown products		4.63e-10
gi|604944132|gb|GBBN01008118.1|	3.476	3.006	0.565	0.787	2.345	1.574	2.14299	0.358257	-1.47811	1.50251e-06	0.311648	0.0164775	Unknown products		0.72
noHitAssembly_67308	5.846	0.512	0.565	1.338	0.64	1.019	2.12737	-0.321928	-0.850831	5.2806e-10	0.672986	0.215734	Detoxification		1.67e-13
GXP_Contig_17926,GXP_Contig_19191,GXP_Contig_17257,GXP_Contig_28850,GXP_Contig_12384,GXP_Contig_10926	5.846	150.322	159.37	1.338	0.746	2.779	2.12737	7.65466	5.84167	5.2806e-10	0	0	Lipocalins		9.67e-131
GXP_Contig_25624,GXP_Contig_25618	1.027	0.832	1.613	0.236	1.386	1.019	2.12158	-0.736272	0.662592	0.00937628	0.185665	0.210248	Nuclear regulation		6.87e-08
GXP_Contig_29607	1.027	0.576	0.484	0.236	0.213	0.648	2.12158	1.43522	-0.420987	0.00937628	0.14151	0.598118	Ixodes specific	Ixodes 10 kDa peptide family - related to the WC family - includes some with RGD motif - has one member from Dermacentor	6.57e-11
GXP_Contig_5893	1.027	0	0.242	0.236	0.213	0.093	2.12158	-999999	1.3797	0.00937628	nan	0.370937	Unknown products		2.43e-14
noHitAssembly_69026	1.027	0.832	1.532	0.236	0.107	0.37	2.12158	2.95897	2.04982	0.00937628	0.00506464	0.00299891
noHitAssembly_51819	1.027	0.192	0.161	0.236	0.107	0	2.12158	0.843496	999999	0.00937628	0.578277	nan
noHitAssembly_74429	2.054	9.979	7.904	0.472	0.64	1.482	2.12158	3.96275	2.41504	0.000238636	9.27039e-28	8.79683e-14
noHitAssembly_17531	1.027	0.064	0.161	0.236	0.107	0.093	2.12158	-0.741467	0.791758	0.00937628	0.713562	0.640422	Unknown products		0.27
noHitAssembly_15592	1.027	0.384	0	0.236	0	0.093	2.12158	999999	-999999	0.00937628	0.0619045	nan
GXP_Contig_22676	1.027	0.192	0.161	0.236	0.107	0.278	2.12158	0.843496	-0.788024	0.00937628	0.578277	0.54683	Tranporters		2.66e-05
GXP_Contig_16183	1.027	0.192	0.161	0.236	0.213	0.37	2.12158	-0.149747	-1.20046	0.00937628	0.905683	0.322189	Lipocalins		0.54
noHitAssembly_22588	1.027	0.64	0.887	0.236	0.107	0.278	2.12158	2.58046	1.67385	0.00937628	0.0220401	0.0488465
noHitAssembly_48514	1.027	0	0.081	0.236	0	0	2.12158	999999	999999	0.00937628	nan	nan	Unknown products		1.32e-08
noHitAssembly_70774	1.027	0	0	0.236	0	0	2.12158	999999	999999	0.00937628	nan	nan
noHitAssembly_36904	1.027	1.279	1.21	0.236	0.32	0.556	2.12158	1.99887	1.12185	0.00937628	0.0055609	0.0898107	Unknown products		2.09e-07
GXP_Contig_6041	1.027	24.563	0.887	0.236	0.32	0.278	2.12158	6.26227	1.67385	0.00937628	8.1896e-74	0.0488465	Immunity related	Peptidoglycan recognition protein	6.44e-180
noHitAssembly_72063	2.054	3.39	0.968	0.472	1.706	0.556	2.12158	0.990668	0.799922	0.000238636	0.00772979	0.252549
noHitAssembly_56269	2.054	1.599	0.484	0.472	1.599	0.463	2.12158	0	0.0639949	0.000238636	0.999974	0.941883	Unknown products		2.87e-80
noHitAssembly_71466	1.027	0.256	0.403	0.236	0.32	0.185	2.12158	-0.321928	1.12325	0.00937628	0.76537	0.327375	Protein synthesis		0.47
noHitAssembly_56890	1.027	0.704	0.484	0.236	0.213	0.278	2.12158	1.72472	0.799922	0.00937628	0.0631497	0.418482
GXP_Contig_18626	2.054	0.96	0.565	0.472	0.426	0.37	2.12158	1.17218	0.610726	0.000238636	0.104829	0.492658	Signal Transduction		1.31e-05
noHitAssembly_61563	1.027	0.32	0.403	0.236	0.64	4.909	2.12158	-1	-3.60658	0.00937628	0.243731	9.42946e-13	Uncharacterized families	Uncharacterized possibly secreted proteins, mostly fragments	0.68
noHitAssembly_35178	1.027	0.192	0.081	0.236	0.107	0	2.12158	0.843496	999999	0.00937628	0.578277	nan	Unknown products		0.11
noHitAssembly_66466	1.027	0.192	5.646	0.236	0.746	0.834	2.12158	-1.95807	2.75911	0.00937628	0.0366885	1.16171e-11
noHitAssembly_8031	1.027	0.32	0.565	0.236	0	0.278	2.12158	999999	1.02317	0.00937628	0.105437	0.282616	Unknown products		0.000133
gi|604938902|gb|GBBN01013151.1|	1.027	0.384	0.565	0.236	0.213	0	2.12158	0.850253	999999	0.00937628	0.43177	0.0154555
noHitAssembly_74257,noHitAssembly_75370,GXP_Contig_32692	4.424	2.431	5.646	1.023	0.959	3.89	2.11255	1.34195	0.537459	7.51506e-08	0.00407155	0.0521509	Unknown products		2.2e-11
noHitAssembly_55095	17.695	0.128	0.081	4.092	0.32	0.185	2.11246	-1.32193	-1.19153	5.5028e-27	0.302764	0.483918	Unknown products		0.000171
noHitAssembly_18388	2.37	0.256	0.242	0.551	0	0.37	2.10476	999999	-0.612518	8.57078e-05	nan	0.574578	Unknown products		0.023
noHitAssembly_49597,GXP_Contig_26245,noHitAssembly_66873,noHitAssembly_19647	2.37	3.518	3.791	0.551	0.32	0.556	2.10476	3.45861	2.76942	8.57078e-05	6.58176e-10	2.54219e-08
noHitAssembly_79658	2.37	0.448	0.403	0.551	0.533	1.019	2.10476	-0.250637	-1.3383	8.57078e-05	0.760572	0.0739734	Unknown products		0.000119
GXP_Contig_32893	4.74	2.942	2.339	1.102	2.026	2.315	2.10476	0.538163	0.0148797	2.7789e-08	0.144589	0.970405	Unknown products		7.29e-07
noHitAssembly_54335,GXP_Contig_8733,GXP_Contig_3401,noHitAssembly_73965	8.452	2.495	6.13	1.967	2.239	5.65	2.1033	0.156185	0.117636	1.22829e-13	0.67738	0.633842
gi|442749290|gb|GADI01007003.1|	9.795	86.547	0.161	2.282	17.591	0.093	2.10175	2.29865	0.791758	1.49245e-15	9.91429e-137	0.640422	Enzymes	Metalloproteases	0
GXP_Contig_24268	9.084	57.378	1.048	2.125	20.043	1.019	2.09586	1.5174	0.0404847	1.72607e-14	5.90108e-53	0.94392	Natural immunity products, not secreted		0
GXP_Contig_9015	2.686	3.646	4.517	0.629	1.279	2.408	2.09433	1.5113	0.90753	3.09658e-05	0.000118637	0.00595174
noHitAssembly_63534	1.343	0.384	0.081	0.315	0.32	0	2.09204	0.263034	999999	0.00321934	0.787252	nan	Unknown products		0.028
GXP_Contig_18362	1.343	0.512	0	0.315	0	0	2.09204	999999	999999	0.00321934	0.0215299	nan	Lipocalins		1.28e-59
noHitAssembly_65096	1.343	0.896	0.807	0.315	0.533	0.37	2.09204	0.749363	1.12504	0.00321934	0.280866	0.166021	Unknown products		3.1e-40
noHitAssembly_21159	1.343	0.768	0.323	0.315	0.32	0.278	2.09204	1.26303	0.216449	0.00321934	0.123308	0.84398
GXP_Contig_16343,GXP_Contig_10727	1.343	2.815	66.619	0.315	1.173	2.223	2.09204	1.26293	4.90535	0.00321934	0.00316885	1.90947e-179	Cytotoxin-like family		4.17e-176
GXP_Contig_3628	1.343	1.471	2.42	0.315	0.213	0.463	2.09204	2.78787	2.38592	0.00321934	0.000300589	4.19408e-05	Unknown conserved, or fragments of known proteins		1.03e-20
GXP_Contig_28188	1.343	0.96	1.694	0.315	0.426	0.185	2.09204	1.17218	3.19484	0.00321934	0.104829	6.64953e-05	Antimicrobial peptides	Defensins	1.19e-24
GXP_Contig_478	1.343	0.704	0.242	0.315	0.32	0	2.09204	1.1375	999999	0.00321934	0.174459	nan	Unknown products		0.56
GXP_Contig_2669,GXP_Contig_26080,GXP_Contig_5826,GXP_Contig_7949,noHitAssembly_428,noHitAssembly_50093	1.343	2.047	15.566	0.315	1.599	8.428	2.09204	0.356341	0.885136	0.00321934	0.40633	5.7304e-07	Transposable elements		1.22e-58
GXP_Contig_10979	1.343	8.316	0.968	0.315	1.173	0	2.09204	2.82569	999999	0.00321934	4.88206e-18	0.000757046	Enzymes	5'-nucleotidase/apyrase	0
GXP_Contig_22031,GXP_Contig_28597	1.343	0.768	0.807	0.315	0.533	0.648	2.09204	0.526971	0.316575	0.00321934	0.465814	0.654776	Unknown conserved, or fragments of known proteins		1.51e-67
noHitAssembly_52041	1.343	0.32	0	0.315	0.107	0.093	2.09204	1.58046	-999999	0.00321934	0.237783	nan
noHitAssembly_76244	1.343	0.128	0.242	0.315	0.107	0.093	2.09204	0.258533	1.3797	0.00321934	0.876178	0.370937	Unknown conserved, or fragments of known proteins		0.035
gi|241638298|ref|XM_002410702.1|	3.002	1.087	1.371	0.708	0.426	0.278	2.0841	1.35143	2.30207	1.1242e-05	0.0533946	0.00252782	Unknown conserved, or fragments of known proteins		0.045
GXP_Contig_32604,GXP_Contig_13073,GXP_Contig_32603	4.661	5.565	2.823	1.102	3.198	2.779	2.08052	0.799212	0.0226633	4.556e-08	0.00444129	0.949134	Unknown products		1.25e-39
noHitAssembly_19153	1.659	0.256	0.484	0.393	0.107	0.37	2.07771	1.25853	0.387482	0.00112522	0.373617	0.675506	Unknown products		0.26
noHitAssembly_16940	1.659	0.896	0.726	0.393	0.853	0.741	2.07771	0.070953	-0.029504	0.00112522	0.909172	0.966217	Unknown conserved, or fragments of known proteins		9.05e-58
noHitAssembly_71206	1.659	0.256	0.323	0.393	2.665	0.185	2.07771	-3.37992	0.804009	0.00112522	1.00828e-07	0.508874
gi|604924333|gb|GBBN01027705.1|	1.659	1.215	1.855	0.393	0.746	0.185	2.07771	0.703709	3.32582	0.00112522	0.233968	2.15721e-05	Unknown products		0.003
gi|604932056|gb|GBBN01019989.1|	1.659	0.448	1.048	0.393	0.533	0.926	2.07771	-0.250637	0.178555	0.00112522	0.760572	0.766828	Ixodes specific	Ixodes 10 kDa peptide family - related to the WC family - includes some with RGD motif - has one member from Dermacentor	2.8e-05
noHitAssembly_67285	1.659	1.151	1.371	0.393	0	1.389	2.07771	999999	-0.018818	0.00112522	0.000131044	0.970307	Unknown conserved, or fragments of known proteins		0.24
GXP_Contig_24158	18.564	0.96	1.532	4.406	0.213	0.185	2.07497	2.17218	3.04982	1.2596e-27	0.0114205	0.000203998	Unknown products		3.25e-42
GXP_Contig_4036,GXP_Contig_15818	3.634	2.559	2.581	0.866	1.919	1.111	2.06912	0.415225	1.21607	1.49873e-06	0.284209	0.00828206
GXP_Contig_435	11.849	5.437	7.501	2.833	2.665	7.409	2.06436	1.02868	0.0178041	4.16176e-18	0.000504143	0.935793	Protein export machinery		4.27e-133
noHitAssembly_6233,noHitAssembly_16997,noHitAssembly_16996,noHitAssembly_55929,noHitAssembly_79151	2.291	1.087	1.129	0.551	0.746	0.463	2.05585	0.543104	1.28596	0.000142253	0.371551	0.0679763
GXP_Contig_19123,GXP_Contig_14949	4.898	0.256	17.905	1.18	0.32	54.274	2.05341	-0.321928	-1.5999	2.75053e-08	0.76537	2.81891e-50	Lipocalins		1.62e-114
noHitAssembly_64046	2.607	1.535	0.645	0.629	0.64	0.741	2.05126	1.26209	-0.200174	5.11787e-05	0.0293051	0.781801
noHitAssembly_5833	3.871	0.32	0.484	0.944	0.32	0.556	2.03585	0	-0.200078	8.99171e-07	0.999988	0.810435	Signal Transduction		0.4
noHitAssembly_30927	3.871	2.879	2.178	0.944	0.107	2.964	2.03585	4.74989	-0.444541	8.99171e-07	8.55563e-10	0.2368	Unknown products		1.41e-37
noHitAssembly_24750	3.871	1.407	0	0.944	1.173	0.37	2.03585	0.262419	-999999	8.99171e-07	0.605307	nan
GXP_Contig_1234	4.503	4.478	0.484	1.102	1.279	0.093	2.03076	1.80784	2.3797	1.21467e-07	1.25613e-06	0.0669486	Enzymes	Serine proteases	0
noHitAssembly_47940	0.632	2.495	0	0.157	0.107	0	2.00916	4.54336	999999	0.0492927	1.49877e-08	nan	Unknown products		5.06e-46
noHitAssembly_53104	0.632	1.407	0.645	0.157	0.107	0.185	2.00916	3.71694	1.80177	0.0492927	5.92828e-05	0.0772263	Unknown products		0.3
noHitAssembly_29815	0.632	1.343	1.21	0.157	0.64	0.556	2.00916	1.06932	1.12185	0.0492927	0.0740483	0.0898107	Enzymes	Endonucleases	0.38
GXP_Contig_21145	0.632	26.482	5.484	0.157	10.554	10.095	2.00916	1.32722	-0.88034	0.0492927	5.14892e-21	6.12206e-05	Protein modification machinery		0
GXP_Contig_24343	0.632	1.599	2.984	0.157	0.213	1.852	2.00916	2.90824	0.688163	0.0492927	0.000117989	0.0782739	Unknown conserved, or fragments of known proteins		3.42e-155
noHitAssembly_78279	0.632	1.215	0.161	0.157	0.853	0.463	2.00916	0.510339	-1.52395	0.0492927	0.371496	0.184281	Unknown products		4.12e-06
noHitAssembly_64823,GXP_Contig_29130	0.632	4.989	6.936	0.157	2.026	8.799	2.00916	1.30012	-0.343236	0.0492927	5.83759e-05	0.109399
noHitAssembly_65930	0.632	0.576	1.936	0.157	0.107	0.648	2.00916	2.42846	1.57901	0.0492927	0.0358156	0.00530495
GXP_Contig_32228	0.632	0.512	1.613	0.157	0.213	1.389	2.00916	1.26529	0.2157	0.0492927	0.208301	0.659886	Unknown conserved, or fragments of known proteins		2.68e-41
noHitAssembly_78275	0.632	0.256	1.774	0.157	0.107	0.185	2.00916	1.25853	3.26141	0.0492927	0.373617	3.78924e-05
gi|442758158|gb|GADI01002570.1|	0.632	0.192	140.901	0.157	0.213	218.207	2.00916	-0.149747	-0.631016	0.0492927	0.905683	3.21815e-44	Protease inhibitor domains	Basic tail family	1.2e-67
noHitAssembly_77332	0.632	0.32	8.63	0.157	0.64	3.797	2.00916	-1	1.1845	0.0492927	0.243731	2.24577e-06	Unknown products		0.64
noHitAssembly_64499	0.632	0.512	1.048	0.157	1.066	1.482	2.00916	-1.05799	-0.499907	0.0492927	0.114708	0.352301	Protein modification machinery		0.042
noHitAssembly_66091	0.632	0.256	1.048	0.157	0.107	0.834	2.00916	1.25853	0.329519	0.0492927	0.373617	0.593248
noHitAssembly_3130,noHitAssembly_37448,noHitAssembly_8	0.632	0.832	0.161	0.157	2.559	0.278	2.00916	-1.62092	-0.788024	0.0492927	0.000687729	0.54683	Unknown products		1.05e-05
noHitAssembly_36533	0.632	0.32	0.887	0.157	0.426	1.389	2.00916	-0.412782	-0.647041	0.0492927	0.661991	0.255151
GXP_Contig_6516	1.58	0.256	0.645	0.393	0.32	0.37	2.00732	-0.321928	0.801774	0.00187976	0.76537	0.350191	Unknown products		0.015
noHitAssembly_69168,noHitAssembly_23584	1.58	1.343	0	0.393	0.64	0	2.00732	1.06932	999999	0.00187976	0.0740483	nan	Unknown conserved, or fragments of known proteins		3.37e-06
GXP_Contig_21969	1.58	0.512	0	0.393	0	0.278	2.00732	999999	-999999	0.00187976	0.0215299	nan
noHitAssembly_42252	1.58	0.576	0.807	0.393	0.64	0.926	2.00732	-0.152003	-0.198444	0.00187976	0.837398	0.756816
GXP_Contig_9226	2.528	2.495	0.887	0.629	3.731	0.648	2.00686	-0.580523	0.45294	8.42055e-05	0.0786562	0.510669	Transcription factor		1.11e-51
GXP_Contig_23623	2.844	37.357	0.323	0.708	91.685	0.648	2.0061	-1.29531	-1.00446	3.03763e-05	3.98224e-66	0.255704	Antigen 5 family		2.09e-113
GXP_Contig_26864,GXP_Contig_10259,GXP_Contig_29171	1.896	39.659	15.001	0.472	8.316	15.097	2.0061	2.25369	-0.00920322	0.00066091	3.1476e-62	0.952888	Protein modification machinery		0
noHitAssembly_30712	1.896	0	0	0.472	0	0	2.0061	999999	999999	0.00066091	nan	nan
gi|604946501|gb|GBBN01005822.1|	2.844	0.832	1.129	0.708	0.213	0.741	2.0061	1.96573	0.6075	3.03763e-05	0.0272123	0.331909
noHitAssembly_78283,noHitAssembly_56060	1.896	1.407	2.258	0.472	0.746	0.834	2.0061	0.915375	1.43693	0.00066091	0.108328	0.00493479	Unknown products		9.12e-07
GXP_Contig_2393	1.896	0.128	0.887	0.472	1.386	0.463	2.0061	-3.43671	0.937922	0.00066091	0.000110523	0.21005	Unknown products		7.66e-20
noHitAssembly_77674	1.896	0.576	0.323	0.472	0.107	0.37	2.0061	2.42846	-0.195991	0.00066091	0.0358156	0.844728	Transcription machinery		0.13
noHitAssembly_67560	0.948	3.198	0.807	0.236	0.213	0.278	2.0061	3.90824	1.53748	0.0160441	7.56003e-10	0.0774579	Enzymes	Metalloproteases	0.15
noHitAssembly_71897	0.948	2.303	0.403	0.236	4.158	3.89	2.0061	-0.852375	-3.27092	0.0160441	0.00934774	1.00659e-09
GXP_Contig_23789,GXP_Contig_23976	0.948	1.343	4.113	0.236	0.213	2.871	2.0061	2.65653	0.518638	0.0160441	0.000759668	0.108508
noHitAssembly_64000	0.948	1.023	0.161	0.236	0	0.37	2.0061	999999	-1.20046	0.0160441	0.000355393	0.322189
GXP_Contig_31314,GXP_Contig_31313	0.948	2.495	0.565	0.236	1.493	0.185	2.0061	0.740826	1.61073	0.0160441	0.0743597	0.126976	Tranporters		1.68e-146
noHitAssembly_67236	0.948	0.256	1.774	0.236	0.107	0.463	2.0061	1.25853	1.93792	0.0160441	0.373617	0.00207152	Protease inhibitor domains	Kunitz domains	0.19
noHitAssembly_77372	5.056	0.128	0.081	1.259	0.213	0.185	2.00572	-0.73471	-1.19153	2.68481e-08	0.603674	0.483918	Antimicrobial peptides	5.3 kDa protein	2.1e-08
noHitAssembly_67025	2.212	0.512	0.726	0.551	0.107	0.37	2.00523	2.25853	0.972444	0.000234935	0.0579915	0.243458	Enzymes	5'-nucleotidase/apyrase	1.74e-49
noHitAssembly_67838	1.264	0.384	0.565	0.315	0.746	0.278	2.00457	-0.958069	1.02317	0.00542892	0.223803	0.282616	Lipocalins		0.82
noHitAssembly_17213	1.264	0.256	0.403	0.315	0	0.556	2.00457	999999	-0.464305	0.00542892	nan	0.59524	Unknown products		0.000238
noHitAssembly_6681	1.264	0.128	0.323	0.315	0	0.278	2.00457	999999	0.216449	0.00542892	nan	0.84398
noHitAssembly_69812	1.264	1.151	3.952	0.315	0.32	2.223	2.00457	1.84674	0.830075	0.00542892	0.0125855	0.0170479
noHitAssembly_34747	1.264	0.512	0.887	0.315	0.64	0.463	2.00457	-0.321928	0.937922	0.00542892	0.672986	0.21005	Unknown conserved, or fragments of known proteins		0.61
GXP_Contig_10279	1.264	4.798	5.484	0.315	4.264	5.001	2.00457	0.170226	0.133012	0.00542892	0.531013	0.611362	Unknown products		4.22e-45
noHitAssembly_55364	1.264	0	2.42	0.315	0.107	1.667	2.00457	-999999	0.537753	0.00542892	nan	0.203636	Uncharacterized families	Uncharacterized possibly secreted proteins, mostly fragments	0.49
noHitAssembly_64279	1.264	0.064	0.081	0.315	0	0.093	2.00457	999999	-0.199309	0.00542892	nan	0.921992	Metabolism, nucleotide		0.016
noHitAssembly_784	1.264	0.192	0.161	0.315	0.107	0.463	2.00457	0.843496	-1.52395	0.00542892	0.578277	0.184281	Unknown products		0.61
GXP_Contig_1832,GXP_Contig_18330,GXP_Contig_27210	1.264	0.896	0.323	0.315	0.533	0.463	2.00457	0.749363	-0.519478	0.00542892	0.280866	0.588396	Extracellular matrix		4.66e-06
noHitAssembly_76613	1.264	1.343	0.887	0.315	0.959	0.648	2.00457	0.485857	0.45294	0.00542892	0.369964	0.510669
noHitAssembly_17868	0.316	1.215	1.29	0.079	0.32	0.278	2	1.92481	2.21421	0.164466	0.00838893	0.00421515	Unknown products		0.7
GXP_Contig_7979,GXP_Contig_9809	0.316	27.698	2.904	0.079	12.047	8.613	2	1.20111	-1.56847	0.164466	5.68903e-19	4.74528e-09	Ixostatin		7.59e-77
GXP_Contig_15236	0.316	1.087	0.484	0.079	0.107	0.278	2	3.34467	0.799922	0.164466	0.000702094	0.418482	Unknown products		0.87
GXP_Contig_18899	0.316	8.444	3.307	0.079	7.569	2.779	2	0.157824	0.250957	0.164466	0.439608	0.465553	Signal Transduction		0
noHitAssembly_10095	0.316	1.215	0.403	0.079	0	0	2	999999	999999	0.164466	7.9885e-05	0.0540252
noHitAssembly_69544	0.316	2.047	0.484	0.079	0.533	0.556	2	1.9413	-0.200078	0.164466	0.000584413	0.810435	Protein synthesis		0.77
GXP_Contig_8271	0.316	12.154	0.242	0.079	21.002	0.093	2	-0.789096	1.3797	0.164466	4.56591e-08	0.370937	Protease inhibitor domains	Basic tail family	1.41e-58
gi|442759598|gb|GADI01001850.1|	0.316	33.519	0	0.079	0.107	0.093	2	8.29122	-999999	0.164466	5.21853e-87	nan	Ixodes specific	Ixodes 10 kDa peptide family - related to the WC family - includes some with RGD motif - has one member from Dermacentor	4.65e-88
noHitAssembly_3823	0.316	12.026	4.355	0.079	22.601	11.114	2	-0.91023	-1.35163	0.164466	1.48902e-10	2.67195e-09	Protease inhibitor domains	Basic tail family	0.037
noHitAssembly_36220	0.316	1.279	0.081	0.079	1.706	1.111	2	-0.415601	-3.77779	0.164466	0.381937	0.000547261	Unknown conserved, or fragments of known proteins		0.47
noHitAssembly_67486	0.316	1.343	0.081	0.079	0.746	0.37	2	0.848212	-2.19153	0.164466	0.14135	0.126901	Unknown products		0.009
noHitAssembly_70928	0.316	8.316	0.323	0.079	8.849	0.185	2	-0.0896247	0.804009	0.164466	0.649124	0.508874
noHitAssembly_78483	0.316	1.215	0.484	0.079	0.533	0.185	2	1.18875	1.38748	0.164466	0.064451	0.205755	Unknown products		1.16e-08
GXP_Contig_25744	0.316	6.589	6.372	0.079	12.473	3.056	2	-0.920677	1.0601	0.164466	1.54289e-06	0.000202217	Lipocalins		6.26e-126
noHitAssembly_68969	0.316	12.41	0.807	0.079	5.97	7.78	2	1.0557	-3.26913	0.164466	7.95793e-08	5.69389e-18	Unknown products		1.84e-35
noHitAssembly_67252	0.316	1.599	1.29	0.079	0.213	0.185	2	2.90824	2.80177	0.164466	0.000117989	0.00108132
gi|442747798|gb|GADI01007749.1|	0.316	0.064	3.549	0.079	0.107	82.707	2	-0.741467	-4.54252	0.164466	0.713562	3.27691e-216	Protease inhibitor domains	TIL domain	3.14e-79
noHitAssembly_72704	0.316	0.256	7.985	0.079	0.107	0.185	2	1.25853	5.4317	0.164466	0.373617	1.60394e-23
GXP_Contig_1641	0.316	0.704	1.048	0.079	0.213	0.185	2	1.72472	2.50204	0.164466	0.0631497	0.00558516
gi|241715453|ref|XM_002412083.1|	0.316	0.576	4.517	0.079	1.279	3.056	2	-1.15088	0.56372	0.164466	0.0643443	0.0698772	Protease inhibitor domains	TIL domain	1.78e-15
noHitAssembly_58405	0.316	0.192	1.129	0.079	0	0.093	2	999999	3.60167	0.164466	nan	0.000615811	Transcription machinery		0.87
GXP_Contig_14078	0.316	0.128	3.387	0.079	0	2.315	2	999999	0.548996	0.164466	nan	0.125203
GXP_Contig_24849	0.316	0.064	20.808	0.079	0.107	12.225	2	-0.741467	0.767304	0.164466	0.713562	3.13964e-07	Unknown conserved, or fragments of known proteins		3.48e-138
GXP_Contig_18393	0.316	0.32	3.145	0.079	0.213	2.038	2	0.587218	0.625906	0.164466	0.604353	0.0961804	Detoxification		4.35e-93
noHitAssembly_40101	0.316	0	1.129	0.079	0	0.093	2	999999	3.60167	0.164466	nan	0.000615811	Transposable elements		0.71
noHitAssembly_78191	0.316	0.192	2.42	0.079	0.32	0.741	2	-0.736966	1.70746	0.164466	0.524911	0.000975058	Unknown products		3.47e-05
noHitAssembly_4234	0.316	0	1.21	0.079	0	0.278	2	999999	2.12185	0.164466	nan	0.00698714
GXP_Contig_88	0.316	0.192	2.42	0.079	0	1.945	2	999999	0.315237	0.164466	nan	0.438657	Unknown conserved, or fragments of known proteins		0.25
noHitAssembly_67862	0.316	0.256	2.742	0.079	0	0.741	2	999999	1.88768	0.164466	nan	0.000168362
noHitAssembly_74590	0.316	0.064	1.371	0.079	0.107	0.556	2	-0.741467	1.30207	0.164466	0.713562	0.0421621	Babesia proteins		0.18
noHitAssembly_58941	0.316	0.896	1.29	0.079	0.32	0.185	2	1.48543	2.80177	0.164466	0.059621	0.00108132
noHitAssembly_72482	0.316	0.256	4.355	0.079	0	0.741	2	999999	2.55513	0.164466	nan	1.08589e-08	Metabolism, carbohydrate		0.85
noHitAssembly_66607	0.316	0.192	1.048	0.079	0	0.741	2	999999	0.500093	0.164466	nan	0.4325	Transposable elements		0.04
noHitAssembly_77320	0.316	0.448	2.016	0.079	0.107	1.482	2	2.06589	0.44395	0.164466	0.0934564	0.32954
noHitAssembly_4015	0.316	0.768	0.161	0.079	1.066	0.185	2	-0.473029	-0.200465	0.164466	0.434629	0.889856	Unknown products		2.54e-12
noHitAssembly_75969	0.316	0.384	0.726	0.079	0.64	1.019	2	-0.736966	-0.489113	0.164466	0.368573	0.449044	Nuclear regulation		0.85
GXP_Contig_2614	0.316	0.192	0.403	0.079	0.107	1.111	2	0.843496	-1.46301	0.164466	0.578277	0.0457695
GXP_Contig_17861,GXP_Contig_25089	0.316	0.256	0.161	0.079	0.426	2.13	2	-0.73471	-3.72572	0.164466	0.462856	1.95508e-06	Possible Viral proteins		0.5
noHitAssembly_5186	0.316	0	0	0.079	0	1.111	2	999999	-999999	0.164466	nan	0.00023826	Protein synthesis		0.22
noHitAssembly_76019	0.316	0.32	0.645	0.079	0.107	1.204	2	1.58046	-0.900464	0.164466	0.237783	0.158436
noHitAssembly_54963	0.316	0.064	0.323	0.079	0.107	1.019	2	-0.741467	-1.65755	0.164466	0.713562	0.0360205
noHitAssembly_33384	0.316	0.064	0.726	0.079	0	1.297	2	999999	-0.837137	0.164466	nan	0.168801
noHitAssembly_59164	0.316	0.32	0.403	0.079	0.107	1.574	2	1.58046	-1.96558	0.164466	0.237783	0.00341183	Unknown products		0.45
noHitAssembly_6910	0.316	0.32	0.323	0.079	0.107	1.019	2	1.58046	-1.65755	0.164466	0.237783	0.0360205
noHitAssembly_63694	0.316	0.128	0.807	0.079	0.213	1.297	2	-0.73471	-0.684538	0.164466	0.603674	0.247591	Immunity related	Ficolins/Ixoderin	0.25
noHitAssembly_38083	0.316	0.192	0.242	0.079	0.213	1.76	2	-0.149747	-2.8625	0.164466	0.905683	0.000113555	Metabolism, lipid		1.94e-17
noHitAssembly_44953	0.316	0.064	0.887	0.079	0.533	1.204	2	-3.05799	-0.440829	0.164466	0.0227052	0.454699	Unknown conserved, or fragments of known proteins		0.93
noHitAssembly_69384	0.316	0.128	0.565	0.079	0.107	1.019	2	0.258533	-0.850831	0.164466	0.876178	0.215734
noHitAssembly_597	0.316	0.576	0.645	0.079	0.213	1.204	2	1.43522	-0.900464	0.164466	0.14151	0.158436
noHitAssembly_26789	0.316	0.576	0.565	0.079	0.746	1.204	2	-0.373107	-1.09151	0.164466	0.599325	0.0977168
noHitAssembly_1818	0.316	0.192	0.242	0.079	0.32	1.019	2	-0.736966	-2.07408	0.164466	0.524911	0.0147143	Lipocalins		0.078
noHitAssembly_19545	0.316	0.064	0.323	0.079	0.426	1.019	2	-2.73471	-1.65755	0.164466	0.0538593	0.0360205	Unknown products		0.034
noHitAssembly_61373	0.316	0.192	0.323	0.079	0	1.297	2	999999	-2.00557	0.164466	nan	0.00705913
noHitAssembly_29902	0.316	0.192	0.323	0.079	0.107	1.111	2	0.843496	-1.78225	0.164466	0.578277	0.0211697	Metabolism, lipid		1.58e-11
noHitAssembly_34916	0.316	0	0.726	0.079	0.213	1.482	2	-999999	-1.0295	0.164466	nan	0.0800744	Unknown products		0.64
noHitAssembly_57925	0.316	0.192	0.403	0.079	0.746	1.945	2	-1.95807	-2.27092	0.164466	0.0366885	0.000362918
noHitAssembly_1157	0.316	0.64	0.565	0.079	0.32	1.019	2	1	-0.850831	0.164466	0.243717	0.215734
noHitAssembly_54833	0.316	0.064	0.323	0.079	0	1.111	2	999999	-1.78225	0.164466	nan	0.0211697
noHitAssembly_34130	0.316	0.064	0.887	0.079	0	1.019	2	999999	-0.200148	0.164466	nan	0.745348
noHitAssembly_40248,noHitAssembly_23478,noHitAssembly_73846,noHitAssembly_41127,noHitAssembly_28370	0.316	0	0.242	0.079	0.426	1.852	2	-999999	-2.93601	0.164466	nan	6.0586e-05	Protein synthesis		1.11e-28
noHitAssembly_37951,GXP_Contig_28914,GXP_Contig_8836,GXP_Contig_8835,GXP_Contig_28903,GXP_Contig_28915,GXP_Contig_17097,GXP_Contig_26213,GXP_Contig_26211	10.664	70.939	15.969	2.675	36.994	20.283	1.99514	0.939288	-0.344997	8.39102e-16	2.2077e-31	0.0145686	Ixostatin		2.76e-08
GXP_Contig_23211,GXP_Contig_5373	9.953	69.276	7.904	2.518	36.141	8.891	1.98285	0.938719	-0.169763	9.5894e-15	1.17535e-30	0.411841
noHitAssembly_66401	3.081	0.64	0.484	0.787	0.32	0.741	1.96896	1	-0.614466	1.79534e-05	0.243717	0.427295
GXP_Contig_24351	2.765	2.111	3.307	0.708	0.853	0.741	1.96546	1.30731	2.15798	4.9614e-05	0.00866302	6.58744e-06	Unknown conserved, or fragments of known proteins		2.92e-66
GXP_Contig_11748	2.449	1.599	7.178	0.629	0.32	2.315	1.96106	2.32103	1.63257	0.000137887	0.00066512	3.76908e-08	Unknown conserved, or fragments of known proteins		1.05e-66
noHitAssembly_78574	4.898	2.751	1.371	1.259	1.812	0.741	1.95991	0.602373	0.887683	7.01116e-08	0.119047	0.136769	Ixodes specific	Isac anti-complement	0.39
GXP_Contig_26833	169.679	0.768	0.484	43.67	0.32	0.463	1.95809	1.26303	0.0639949	1.01856e-220	0.123308	0.941883	Protease inhibitor domains	Basic tail family	4.74e-51
noHitAssembly_69910	11.296	5.565	1.21	2.911	1.173	0.37	1.95623	2.24618	1.70941	2.91671e-16	4.84879e-10	0.0197126	Protease inhibitor domains	Kunitz domains	0.72
GXP_Contig_32394,GXP_Contig_21336,GXP_Contig_15792	8.847	11.834	0.403	2.282	5.331	1.297	1.95489	1.15046	-1.68633	4.69655e-13	1.90487e-08	0.0167724	Metabolism, lipid		0.16
GXP_Contig_19981,GXP_Contig_21829,GXP_Contig_3539	2.133	1.791	36.213	0.551	0.64	18.338	1.95276	1.48462	0.981671	0.000385952	0.00772651	8.9385e-17	Detoxification		2.85e-118
noHitAssembly_65357	4.266	1.407	4.92	1.102	0.853	2.038	1.95276	0.722005	1.2715	5.17349e-07	0.18994	0.0001586	Unknown products		0.66
GXP_Contig_25531	2.133	0.512	0.484	0.551	0.32	0	1.95276	0.678072	999999	0.000385952	0.454716	0.0287896	Unknown conserved, or fragments of known proteins		3.09e-07
noHitAssembly_52214,noHitAssembly_68020	2.133	0	0	0.551	0.853	0.093	1.95276	-999999	-999999	0.000385952	0.000847463	nan
noHitAssembly_34716	3.95	0.256	0.242	1.023	0.32	0	1.94905	-0.321928	999999	1.41039e-06	0.76537	nan
GXP_Contig_22068	7.899	4.478	13.711	2.046	3.305	6.298	1.94886	0.438204	1.12237	9.00893e-12	0.136354	1.12348e-08	Unknown products		5.61e-85
GXP_Contig_16502,GXP_Contig_14732,GXP_Contig_20998	1.817	0.576	0	0.472	0.533	0	1.9447	0.111933	999999	0.00109034	0.886085	nan	Enzymes	Carboxypeptidase	1.26e-65
noHitAssembly_73832	1.817	0.512	0.161	0.472	0.533	0	1.9447	-0.0579917	999999	0.00109034	0.941205	nan
GXP_Contig_23332	1.817	1.023	0.161	0.472	0.426	0	1.9447	1.26388	999999	0.00109034	0.075168	nan	Uncharacterized families	Uncharacterized possibly secreted proteins, mostly fragments	1.23e-11
GXP_Contig_23488,GXP_Contig_24866,noHitAssembly_73456,noHitAssembly_73455,GXP_Contig_23497,GXP_Contig_23496	1.817	11.77	3.065	0.472	4.797	0.37	1.9447	1.29491	3.05029	0.00109034	7.65196e-10	1.50122e-07	Unknown products		8.25e-45
noHitAssembly_4668	3.634	0.512	2.258	0.944	0.107	1.297	1.9447	2.25853	0.799867	3.85618e-06	0.0579915	0.0805048	Unknown products		0.000377
noHitAssembly_21964,noHitAssembly_1703,noHitAssembly_68785,noHitAssembly_63821	1.817	2.047	3.387	0.472	0.64	1.574	1.9447	1.67737	1.10557	0.00109034	0.00186196	0.00505168
noHitAssembly_36227	1.817	0.128	0.887	0.472	0	0.37	1.9447	999999	1.26141	0.00109034	nan	0.111321	Signal Transduction		0.44
GXP_Contig_6549	3.318	1.535	0.323	0.866	1.706	0.648	1.93787	-0.152379	-1.00446	1.05792e-05	0.737529	0.255704	Uncharacterized families	Uncharacterized possibly secreted proteins, mostly fragments	0.000323
noHitAssembly_59660	9.321	0.576	1.936	2.439	0.107	0.185	1.93419	2.42846	3.38748	1.67779e-13	0.0358156	1.22713e-05	Protein synthesis		0.12
noHitAssembly_75668	1.501	0.704	0	0.393	0.107	0.185	1.93332	2.71796	-999999	0.00311901	0.0135256	nan	Unknown products		2.04e-06
GXP_Contig_18111	1.501	0.192	0.484	0.393	0.533	0.37	1.93332	-1.47303	0.387482	0.00311901	0.148509	0.675506	Transcription machinery		7.53e-126
noHitAssembly_79645	1.501	0.384	0.081	0.393	0.426	0.093	1.93332	-0.149747	-0.199309	0.00311901	0.866926	0.921992	Unknown products		0.58
GXP_Contig_4229	1.501	2.047	2.097	0.393	1.493	2.13	1.93332	0.455297	-0.0225266	0.00311901	0.296363	0.956116	Unknown conserved, or fragments of known proteins		1.76e-81
noHitAssembly_42392	1.501	0.256	0.565	0.393	0	0.556	1.93332	999999	0.023166	0.00311901	nan	0.97724
noHitAssembly_39956	1.501	1.087	0.887	0.393	0.213	0.37	1.93332	2.35143	1.26141	0.00311901	0.00469635	0.111321	Tranporters		0.41
noHitAssembly_73668	1.501	0.448	0.161	0.393	0.107	0.093	1.93332	2.06589	0.791758	0.00311901	0.0934564	0.640422
noHitAssembly_13695,noHitAssembly_673,noHitAssembly_70366,noHitAssembly_77810	1.501	0.96	1.129	0.393	0.32	0.926	1.93332	1.58496	0.285961	0.00311901	0.0408779	0.629422	Protein synthesis		4.84e-18
noHitAssembly_65929	1.501	0.384	3.952	0.393	0.107	2.501	1.93332	1.8435	0.660078	0.00311901	0.149682	0.050693
noHitAssembly_65056	1.501	0.064	0	0.393	0	0.093	1.93332	999999	-999999	0.00311901	nan	nan
gi|241756314|ref|XM_002406364.1|	3.002	0.384	0.887	0.787	0.746	1.76	1.93149	-0.958069	-0.988569	2.91413e-05	0.223803	0.0652547	Tranporters		0.24
GXP_Contig_12403	4.187	3.07	0	1.102	7.569	0.463	1.92579	-1.30186	-999999	8.33404e-07	7.26604e-07	0.0297878	Ixodes specific	Ixodes 8-cys family	1.54e-86
noHitAssembly_69765	2.686	1.407	2.742	0.708	0.426	1.297	1.92364	1.7237	1.08005	8.06665e-05	0.00859386	0.0132594
GXP_Contig_18624	2.686	0.96	0.645	0.708	0.32	0.278	1.92364	1.58496	1.21421	8.06665e-05	0.0408779	0.186777	Tranporters		1.84e-11
gi|442759678|gb|GADI01001810.1|	5.056	28.785	0.081	1.338	18.977	0.185	1.91792	0.601065	-1.19153	6.68047e-08	4.72795e-07	0.483918	Ixodegrin family - prokineticin domain		1.07e-67
noHitAssembly_72646	4.74	0.896	10.324	1.259	0.746	3.89	1.91261	0.264323	1.40816	1.81048e-07	0.680156	3.28244e-09
noHitAssembly_80038	1.185	0.576	2.258	0.315	0	1.574	1.91146	999999	0.52061	0.00908326	0.0127554	0.233003
noHitAssembly_64853	1.185	0.448	0.968	0.315	0.107	0.093	1.91146	2.06589	3.3797	0.00908326	0.0934564	0.00198831
gi|442752916|gb|GADI01005190.1|	1.185	121.665	2.742	0.315	0.64	0.185	1.91146	7.57063	3.88963	0.00908326	0	4.28608e-08	Ixodegrin family		7.06e-66
noHitAssembly_75827	1.185	0.704	2.904	0.315	0.107	2.223	1.91146	2.71796	0.385534	0.00908326	0.0135256	0.305191
noHitAssembly_71367	1.185	0.896	1.855	0.315	0.426	0.741	1.91146	1.07265	1.32387	0.00908326	0.144697	0.0167158	Unknown products		9.58e-08
noHitAssembly_8275	1.185	0.192	0.242	0.315	0	0	1.91146	999999	999999	0.00908326	nan	nan	Unknown products		3.81e-05
GXP_Contig_26118	1.185	0.256	0.807	0.315	0.32	0.185	1.91146	-0.321928	2.12504	0.00908326	0.76537	0.0276326
noHitAssembly_30782	1.185	0.256	0.081	0.315	0.426	0	1.91146	-0.73471	999999	0.00908326	0.462856	nan
noHitAssembly_72286	1.185	0.64	1.371	0.315	0	0.37	1.91146	999999	1.88963	0.00908326	0.00758026	0.00780611
noHitAssembly_69153	1.185	1.279	0.081	0.315	0.746	0.185	1.91146	0.777769	-1.19153	0.00908326	0.182745	0.483918	Unknown products		1.5e-22
noHitAssembly_25316	1.185	0.448	0.242	0.315	0.533	0.185	1.91146	-0.250637	0.387482	0.00908326	0.760572	0.767232	Unknown products		0.000343
noHitAssembly_51519	1.185	0.064	0.081	0.315	0	0	1.91146	999999	999999	0.00908326	nan	nan	Lipocalins		0.39
GXP_Contig_4002	1.185	0.64	1.29	0.315	1.279	1.111	1.91146	-0.998872	0.215512	0.00908326	0.0992365	0.693868	Signal Transduction		5.02e-19
noHitAssembly_55640,GXP_Contig_22952,GXP_Contig_3551,GXP_Contig_4242,GXP_Contig_3426	5.609	1.279	8.711	1.495	1.812	0.278	1.9076	-0.502567	4.96968	1.46234e-08	0.282483	4.275e-25
GXP_Contig_5894,GXP_Contig_8719	5.609	7.164	2.662	1.495	1.279	2.315	1.9076	2.48575	0.201498	1.46234e-08	6.58656e-14	0.597103	Unknown products		0.018
GXP_Contig_7294,GXP_Contig_631	10.901	1.663	2.662	2.911	1.493	1.574	1.90487	0.155574	0.758075	2.98454e-15	0.734085	0.0704873	Immunity related	Ficolins/Ixoderin	8.38e-102
noHitAssembly_36496	2.054	0.192	0.081	0.551	0.107	0.37	1.89831	0.843496	-2.19153	0.000630469	0.578277	0.126901
GXP_Contig_747,GXP_Contig_33244	2.054	0.832	0.968	0.551	0.32	1.019	1.89831	1.37851	-0.0740751	0.000630469	0.0861755	0.902009	Extracellular matrix		3.24e-09
noHitAssembly_10610	2.054	2.111	2.178	0.551	0.213	0.37	1.89831	3.309	2.55741	0.000630469	2.65758e-06	5.29201e-05	Transcription machinery		4.04e-20
noHitAssembly_6158	2.054	5.245	3.871	0.551	2.559	3.705	1.89831	1.03536	0.0632328	0.000630469	0.000590724	0.836634	Ixodes specific	Ixodes 10 kDa peptide family - related to the WC family - includes some with RGD motif - has one member from Dermacentor	0.2
noHitAssembly_16444,GXP_Contig_6705	2.054	1.023	1.532	0.551	0.959	1.297	1.89831	0.0932034	0.240238	0.000630469	0.872343	0.632907	Protein synthesis		2.01e-19
GXP_Contig_27866	4.661	0.576	0.565	1.259	0.213	0.278	1.88836	1.43522	1.02317	2.8965e-07	0.14151	0.282616	Unknown products		4.06e-05
GXP_Contig_14443,GXP_Contig_18496,GXP_Contig_27871,GXP_Contig_17089,GXP_Contig_9454,GXP_Contig_8065,noHitAssembly_11281,GXP_Contig_19409,noHitAssembly_79804,noHitAssembly_23653,GXP_Contig_16756,GXP_Contig_5700,noHitAssembly_63899	10.19	2.751	5.888	2.754	2.132	3.334	1.88755	0.367749	0.820524	3.35718e-14	0.321695	0.00394834	Transposable elements		1.38e-41
GXP_Contig_17966	2.607	1.663	2.097	0.708	0.426	1.667	1.88057	1.96486	0.331073	0.000130525	0.00178876	0.45002	Transcription machinery		6.47e-72
noHitAssembly_22118,noHitAssembly_64088,noHitAssembly_23643,noHitAssembly_61183,GXP_Contig_22855	2.607	0.32	0.968	0.708	0.426	0.556	1.88057	-0.412782	0.799922	0.000130525	0.661991	0.252549	Unknown products		1.97e-11
noHitAssembly_10048	1.738	0.448	0.887	0.472	0.426	0.37	1.88057	0.0726453	1.26141	0.00178727	0.935705	0.111321
GXP_Contig_21406,GXP_Contig_22347	3.476	7.676	41.859	0.944	3.092	79.558	1.88057	1.31181	-0.926469	9.99562e-06	5.18905e-07	7.22332e-32	Enzymes	Metalloproteases	0
noHitAssembly_15254	1.738	0.384	0.484	0.472	0.107	0.463	1.88057	1.8435	0.0639949	0.00178727	0.149682	0.941883	Metabolism, carbohydrate		0.027
noHitAssembly_69539	3.476	0.32	1.129	0.944	0.32	0.185	1.88057	0	2.60945	9.99562e-06	0.999988	0.00324316	Unknown products		1.24e-20
noHitAssembly_76465	1.738	1.087	1.21	0.472	0.533	1.204	1.88057	1.02814	0.00717166	0.00178727	0.119791	0.98991	Unknown conserved, or fragments of known proteins		0.93
noHitAssembly_37706	1.738	0.064	0	0.472	0	0.093	1.88057	999999	-999999	0.00178727	nan	nan	Unknown products		0.045
GXP_Contig_5524	2.607	1.151	6.372	0.708	0.959	3.242	1.88057	0.263285	0.974862	0.000130525	0.640179	0.000521948	Unknown products		5.08e-45
noHitAssembly_71932	2.607	0.448	0.161	0.708	0.32	0	1.88057	0.485427	999999	0.000130525	0.604725	nan
GXP_Contig_1342,GXP_Contig_8293	0.869	1.151	1.129	0.236	1.066	0.463	1.88057	0.11068	1.28596	0.0272002	0.839448	0.0679763	Unknown conserved, or fragments of known proteins		3.28e-59
noHitAssembly_36258,GXP_Contig_18030,noHitAssembly_22711	0.869	1.151	6.533	0.236	0.853	3.89	1.88057	0.43227	0.747975	0.0272002	0.455012	0.00505995	Unknown products		3.96e-12
noHitAssembly_42225	0.869	2.367	3.549	0.236	3.198	8.058	1.88057	-0.43411	-1.18301	0.0272002	0.211703	4.95954e-06
GXP_Contig_17955	0.869	2.495	2.742	0.236	1.386	1.667	1.88057	0.848113	0.717974	0.0272002	0.0450336	0.0797059	Metabolism, lipid		2.31e-33
noHitAssembly_65285	0.869	1.727	1.048	0.236	0.32	0.278	1.88057	2.43212	1.91448	0.0272002	0.000277333	0.0187992	Unknown products		0.001
noHitAssembly_64838	0.869	2.367	2.258	0.236	0.426	1.111	1.88057	2.47413	1.02319	0.0272002	1.74253e-05	0.0316403	Unknown conserved, or fragments of known proteins		5.37e-22
GXP_Contig_14571	0.869	4.222	2.339	0.236	1.173	0.185	1.88057	1.84772	3.66029	0.0272002	1.76945e-06	7.25974e-07	Unknown conserved, or fragments of known proteins		4.24e-102
GXP_Contig_6739	0.869	3.006	0.403	0.236	5.331	1.297	1.88057	-0.826561	-1.68633	0.0272002	0.00416529	0.0167724	Unknown products		2.5e-06
GXP_Contig_19441	0.869	4.158	39.762	0.236	1.493	92.71	1.88057	1.47768	-1.22133	0.0272002	5.2631e-05	7.99772e-57	Enzymes	5'-nucleotidase/apyrase	0
noHitAssembly_66633	0.869	1.215	0.887	0.236	0.746	0.37	1.88057	0.703709	1.26141	0.0272002	0.233968	0.111321	Signal Transduction		0.19
noHitAssembly_72596	0.869	0.576	1.129	0.236	0.107	0.556	1.88057	2.42846	1.02189	0.0272002	0.0358156	0.128632	Unknown products		0.16
GXP_Contig_18258	0.869	0.64	2.904	0.236	0.32	0.463	1.88057	1	2.64896	0.0272002	0.243717	1.93264e-06	Transposable elements		3.56e-110
noHitAssembly_72181	0.869	0.32	1.129	0.236	0.107	1.111	1.88057	1.58046	0.0231867	0.0272002	0.237783	0.967817
noHitAssembly_61599	0.869	0.448	1.129	0.236	0.533	0.463	1.88057	-0.250637	1.28596	0.0272002	0.760572	0.0679763
noHitAssembly_70115,GXP_Contig_5288,noHitAssembly_31955	0.869	0.576	0.726	0.236	0.32	1.019	1.88057	0.847997	-0.489113	0.0272002	0.335621	0.449044
gi|442746516|gb|GADI01008390.1|	653.91	14.201	2.5	178.852	4.371	3.705	1.87033	1.69996	-0.567545	0	1.33436e-16	0.0985518	Protease inhibitor domains	Basic tail family	8.55e-58
noHitAssembly_69412,GXP_Contig_18672	7.188	0.192	0.323	1.967	0.213	0	1.86959	-0.149747	999999	2.47534e-10	0.905683	nan
noHitAssembly_78223	3.16	2.367	1.694	0.866	0.533	0.556	1.86749	2.15085	1.60728	2.74597e-05	7.79497e-05	0.00820906	Unknown products		0.89
noHitAssembly_72769,noHitAssembly_45320	3.16	1.663	0.887	0.866	1.066	0.37	1.86749	0.641581	1.26141	2.74597e-05	0.199417	0.111321	Metabolism, energy		2.03e-10
noHitAssembly_9861,noHitAssembly_74832	2.291	1.215	1.532	0.629	1.066	0.834	1.86485	0.188749	0.877297	0.000364059	0.726634	0.11904
gi|442760692|gb|GADI01001303.1|	33.809	269.876	141.546	9.285	125.48	189.403	1.86443	1.10484	-0.420188	1.02385e-42	8.1741e-149	2.82658e-19	Glycine rich superfamily	Collagen-like family	1.21e-35
GXP_Contig_13200	3.713	1.087	2.742	1.023	0.64	1.297	1.85978	0.764208	1.08005	5.84383e-06	0.225578	0.0132594	Unknown conserved, or fragments of known proteins		1.76e-13
noHitAssembly_23513	1.422	0.128	0	0.393	0	0.093	1.85532	999999	-999999	0.00513693	nan	nan	Unknown products		8.68e-20
noHitAssembly_54678	1.422	0.256	0.484	0.393	0.32	0	1.85532	-0.321928	999999	0.00513693	0.76537	0.0287896	Unknown products		4.99e-06
GXP_Contig_26707	1.422	0.64	0	0.393	0.64	0.093	1.85532	0	-999999	0.00513693	0.999984	nan	Protease inhibitor domains	Basic tail family	5.1e-113
GXP_Contig_25770	1.422	1.471	0.242	0.393	1.706	1.019	1.85532	-0.21382	-2.07408	0.00513693	0.641549	0.0147143	Metabolism, lipid		1.07e-52
GXP_Contig_5107	1.422	0.256	0.565	0.393	0.32	0	1.85532	-0.321928	999999	0.00513693	0.76537	0.0154555	Transcription machinery		8.14e-46
noHitAssembly_73904	1.422	0.128	1.048	0.393	0	0.37	1.85532	999999	1.50204	0.00513693	nan	0.0479536	Unknown products		0.18
noHitAssembly_48531	1.422	0.32	0.242	0.393	0.426	0.185	1.85532	-0.412782	0.387482	0.00513693	0.661991	0.767232	Transposable elements		0.005
GXP_Contig_14895,noHitAssembly_79292,noHitAssembly_75080,GXP_Contig_341	1.422	1.279	2.178	0.393	1.066	1.76	1.85532	0.262809	0.307429	0.00513693	0.622201	0.472812	Unknown conserved, or fragments of known proteins		5.31e-14
noHitAssembly_20765	1.422	0.064	0.323	0.393	0	0.093	1.85532	999999	1.79623	0.00513693	nan	0.211495	Unknown products		0.17
GXP_Contig_31643	1.422	0.64	1.371	0.393	0.746	1.019	1.85532	-0.221104	0.428075	0.00513693	0.74867	0.436846	Unknown products		2.41e-167
noHitAssembly_48503	1.422	1.151	2.258	0.393	0.107	1.111	1.85532	3.42721	1.02319	0.00513693	0.000428085	0.0316403	Unknown conserved, or fragments of known proteins		0.18
GXP_Contig_10296	1.422	1.983	0.807	0.393	536.996	5.742	1.85532	-8.08108	-2.83091	0.00513693	0	4.08642e-12
noHitAssembly_12524	1.422	0.192	2.823	0.393	0.107	0.834	1.85532	0.843496	1.75911	0.00513693	0.578277	0.000274685	Protein modification machinery		0.5
noHitAssembly_76813	1.422	0.768	0.081	0.393	0.426	0.278	1.85532	0.850253	-1.77909	0.00513693	0.266221	0.249127
noHitAssembly_69582,noHitAssembly_71757,noHitAssembly_20629	2.844	0.448	33.874	0.787	0.107	17.597	1.85349	2.06589	0.944849	7.57627e-05	0.0934564	6.55593e-15	Unknown products		1.18e-69
noHitAssembly_32933	5.688	1.343	0.807	1.574	0.64	0.741	1.85349	1.06932	0.123095	2.18539e-08	0.0740483	0.857472	Antigen 5 family		0.000682
noHitAssembly_22841	146.849	0.832	0.968	40.759	0.64	0.37	1.84914	0.378512	1.38748	2.51319e-177	0.57526	0.0735438	Antigen 5 family		0.58
noHitAssembly_6304,noHitAssembly_57968,GXP_Contig_27402	20.933	5.181	9.92	5.823	5.437	8.336	1.84594	-0.0695802	0.250985	9.42242e-27	0.781289	0.206251	Transposable elements		6.11e-07
noHitAssembly_48419	1.975	0.384	0.161	0.551	0.107	0	1.84173	1.8435	999999	0.00102369	0.149682	nan	Unknown products		0.000302
noHitAssembly_74014	1.975	0.384	0.968	0.551	0.426	0.093	1.84173	-0.149747	3.3797	0.00102369	0.866926	0.00198831
GXP_Contig_12501,GXP_Contig_9443	1.975	1.599	2.904	0.551	0.426	0.556	1.84173	1.90824	2.38488	0.00102369	0.00266778	7.20594e-06
noHitAssembly_71868	1.975	0.256	1.29	0.551	0.213	0.093	1.84173	0.26529	3.794	0.00102369	0.825593	0.000191577
noHitAssembly_62378	1.975	0.256	1.29	0.551	0.213	0.556	1.84173	0.26529	1.21421	0.00102369	0.825593	0.0619005	Unknown products		0.2
noHitAssembly_70825	1.975	0.896	1.774	0.551	0.107	0.093	1.84173	3.06589	4.25363	0.00102369	0.00309322	5.9763e-06	Unknown products		0.000701
noHitAssembly_35640,GXP_Contig_3646,GXP_Contig_552,GXP_Contig_9238,GXP_Contig_3651	1.975	3.454	1.29	0.551	2.239	0.926	1.84173	0.625414	0.478287	0.00102369	0.0705528	0.403641
noHitAssembly_75398	2.528	1.727	2.016	0.708	0.64	0.37	1.83618	1.43212	2.4459	0.000210132	0.0108826	0.00014883
noHitAssembly_77656	2.528	0.384	0.081	0.708	0.107	15.374	1.83618	1.8435	-7.56835	0.000210132	0.149682	1.32142e-40	Salp15		8.01e-65
noHitAssembly_3560	2.528	1.279	3.71	0.708	0.533	2.501	1.83618	1.26281	0.568914	0.000210132	0.0466491	0.0973332
noHitAssembly_49057	2.528	3.774	2.42	0.708	2.985	1.667	1.83618	0.338363	0.537753	0.000210132	0.282638	0.203636	Unknown products		2.25e-20
GXP_Contig_22909	2.528	1.087	0.242	0.708	0.533	0.741	1.83618	1.02814	-1.61447	0.000210132	0.119791	0.079489	Signal Transduction		6.96e-98
GXP_Contig_33466,GXP_Contig_26410	13.982	9.979	36.858	3.934	6.823	21.765	1.8295	0.548489	0.759968	3.41617e-18	0.00631886	1.46596e-11
GXP_Contig_23697,GXP_Contig_20510,GXP_Contig_3257,GXP_Contig_13053	3.634	1.855	1.694	1.023	0.64	1.111	1.82875	1.53528	0.608575	9.3164e-06	0.00545515	0.2347
GXP_Contig_23951	5.293	3.838	6.856	1.495	1.493	2.038	1.82394	1.36214	1.75021	9.32247e-08	0.000258333	1.61904e-08	Unknown products		1.23e-90
noHitAssembly_66754	6.398	1.471	2.581	1.81	0.533	1.019	1.82163	1.46459	1.34078	4.44439e-09	0.0168894	0.00436708
noHitAssembly_63663	0.553	1.663	0.323	0.157	0.426	0.556	1.81651	1.96486	-0.783551	0.0856398	0.00178876	0.394165
noHitAssembly_78466	0.553	1.663	1.613	0.157	0.64	1.945	1.81651	1.37764	-0.270024	0.0856398	0.0152374	0.548723	Ixodegrin family		0.77
GXP_Contig_16139	0.553	1.535	1.532	0.157	0.64	0.834	1.81651	1.26209	0.877297	0.0856398	0.0293051	0.11904	Tranporters		6.14e-87
noHitAssembly_76836	0.553	1.215	0.403	0.157	0.32	0.185	1.81651	1.92481	1.12325	0.0856398	0.00838893	0.327375
noHitAssembly_68825	0.553	1.215	0.565	0.157	0.853	0.185	1.81651	0.510339	1.61073	0.0856398	0.371496	0.126976
noHitAssembly_77275	0.553	1.919	1.774	0.157	1.386	1.667	1.81651	0.469427	0.0897519	0.0856398	0.298689	0.843899
noHitAssembly_76721	0.553	1.151	1.048	0.157	0.853	1.574	1.81651	0.43227	-0.586797	0.0856398	0.455012	0.267076
noHitAssembly_42393	0.553	1.279	0.161	0.157	0.32	0.093	1.81651	1.99887	0.791758	0.0856398	0.0055609	0.640422	Enzymes	Metalloproteases	0.89
noHitAssembly_37881,noHitAssembly_13358	0.553	0.576	1.532	0.157	0.213	0.278	1.81651	1.43522	2.46226	0.0856398	0.14151	0.000895332
noHitAssembly_46256	0.553	0	1.371	0.157	0.107	0.741	1.81651	-999999	0.887683	0.0856398	nan	0.136769
GXP_Contig_7928	0.553	0.64	1.21	0.157	0.32	0.834	1.81651	1	0.536888	0.0856398	0.243717	0.368697	Unknown products		5.04e-29
noHitAssembly_74117	0.553	0.64	1.694	0.157	0.32	1.111	1.81651	1	0.608575	0.0856398	0.243717	0.2347
noHitAssembly_72465	0.553	0.192	6.936	0.157	0.64	3.334	1.81651	-1.73697	1.05685	0.0856398	0.0747389	0.000109608	Unknown products		0.58
noHitAssembly_52690	0.553	0.128	1.855	0.157	0.213	0.741	1.81651	-0.73471	1.32387	0.0856398	0.603674	0.0167158	Protein synthesis		0.003
noHitAssembly_5779	0.553	0.576	1.532	0.157	0.107	1.204	1.81651	2.42846	0.347581	0.0856398	0.0358156	0.498494
noHitAssembly_2363	0.553	0.384	1.129	0.157	0	0.556	1.81651	999999	1.02189	0.0856398	0.0619045	0.128632
GXP_Contig_2572	0.553	0.192	1.29	0.157	0.746	0.278	1.81651	-1.95807	2.21421	0.0856398	0.0366885	0.00421515	Unknown conserved, or fragments of known proteins		0.36
noHitAssembly_18689	0.553	0.064	0.081	0.157	10.021	0	1.81651	-7.29074	999999	0.0856398	1.18624e-29	nan	Transposable elements		3.05e-20
noHitAssembly_28564	0.553	0.832	0.403	0.157	1.599	0.278	1.81651	-0.942515	0.535695	0.0856398	0.0790895	0.603768
noHitAssembly_12356	0.553	0.32	0.242	0.157	44.137	0.278	1.81651	-7.10777	-0.200078	0.0856398	4.59782e-126	0.865317	Ixodegrin family - prokineticin domain		4.43e-05
noHitAssembly_12214	0.553	0.064	0.726	0.157	0.213	2.593	1.81651	-1.73471	-1.83658	0.0856398	0.303539	0.000328682
noHitAssembly_79947	0.553	0.128	0	0.157	0.107	1.019	1.81651	0.258533	-999999	0.0856398	0.876178	0.000463244	Protease inhibitor domains	Kunitz domains	0.07
GXP_Contig_23474,GXP_Contig_24416	0.553	0.192	0.807	0.157	0.32	1.297	1.81651	-0.736966	-0.684538	0.0856398	0.524911	0.247591
noHitAssembly_65010	0.553	0.256	0.242	0.157	0	1.111	1.81651	999999	-2.19878	0.0856398	nan	0.00819645
noHitAssembly_47167	0.553	0.064	0.403	0.157	0.64	2.038	1.81651	-3.32193	-2.3383	0.0856398	0.00960695	0.000203972
noHitAssembly_65293	2.212	1.279	0.081	0.629	0	0	1.81422	999999	999999	0.00058663	4.88207e-05	nan	Unknown products		0.000147
GXP_Contig_25892,GXP_Contig_6722	2.212	0.96	1.371	0.629	1.493	0.556	1.81422	-0.637108	1.30207	0.00058663	0.226803	0.0421621
noHitAssembly_3594	1.659	0.064	0	0.472	0	0	1.81346	999999	999999	0.00290938	nan	nan	Unknown products		0.002
noHitAssembly_78453	1.659	1.791	5.968	0.472	1.386	2.871	1.81346	0.369838	1.05569	0.00290938	0.420866	0.000336748	Unknown products		0.001
noHitAssembly_49905	1.659	0.128	0.645	0.472	0.213	0.556	1.81346	-0.73471	0.214214	0.00290938	0.603674	0.780763	Signal Transduction		0.65
noHitAssembly_4439	7.741	0.064	0.081	2.203	0.107	0.093	1.81305	-0.741467	-0.199309	1.26436e-10	0.713562	0.921992
noHitAssembly_72121	2.765	2.495	2.5	0.787	0.107	0.185	1.81284	4.54336	3.75633	0.000121297	1.49877e-08	2.34014e-07	Unknown products		8.06e-32
GXP_Contig_20264,noHitAssembly_16886	5.53	2.303	3.71	1.574	1.173	2.408	1.81284	0.973311	0.623584	5.46368e-08	0.0305259	0.0719432
noHitAssembly_29155	1.106	0.512	0.242	0.315	0.533	0.556	1.81193	-0.0579917	-1.20008	0.015064	0.941205	0.225336	Protein synthesis		0.78
noHitAssembly_71312	1.106	0.256	1.613	0.315	0.107	0.093	1.81193	1.25853	4.11637	0.015064	0.373617	1.88634e-05	Protein synthesis		0.46
noHitAssembly_75029	1.106	0.128	0.161	0.315	0	0.278	1.81193	999999	-0.788024	0.015064	nan	0.54683
noHitAssembly_53147	1.106	0.064	0.807	0.315	0.107	0.185	1.81193	-0.741467	2.12504	0.015064	0.713562	0.0276326	Unknown products		0.94
noHitAssembly_70918	1.106	0.896	1.532	0.315	0.746	0.556	1.81193	0.264323	1.46226	0.015064	0.680156	0.0189503	Unknown conserved, or fragments of known proteins		0.063
noHitAssembly_60745	1.106	0	0	0.315	0.426	0	1.81193	-999999	999999	0.015064	nan	nan	Unknown products		0.024
noHitAssembly_78746	1.106	0.256	0.161	0.315	0.107	0.278	1.81193	1.25853	-0.788024	0.015064	0.373617	0.54683	Unknown products		0.22
noHitAssembly_6490	1.106	0	0.081	0.315	0.107	0.093	1.81193	-999999	-0.199309	0.015064	nan	0.921992	Ixodes specific	Isac anti-complement	0.39
GXP_Contig_9851	1.106	3.966	0.968	0.315	0.213	0.556	1.81193	4.21876	0.799922	0.015064	2.38763e-12	0.252549	Transposable elements		1.27e-09
noHitAssembly_70610	1.106	0.32	0.403	0.315	0.107	0.278	1.81193	1.58046	0.535695	0.015064	0.237783	0.603768	Transcription machinery		0.071
noHitAssembly_21797	1.106	0.064	0.242	0.315	0	0.37	1.81193	999999	-0.612518	0.015064	nan	0.574578	Unknown products		0.88
noHitAssembly_77729	1.106	1.023	0.565	0.315	0.746	0.37	1.81193	0.455559	0.610726	0.015064	0.460267	0.492658
GXP_Contig_17407	1.106	2.942	3.145	0.315	1.919	1.76	1.81193	0.616443	0.837485	0.015064	0.0994053	0.0319293	Unknown products		7.14e-22
noHitAssembly_57938	1.106	0.32	0.565	0.315	0.213	0.185	1.81193	0.587218	1.61073	0.015064	0.604353	0.126976	Unknown products		0.67
noHitAssembly_53460	1.106	2.047	0.565	0.315	2.132	0.185	1.81193	-0.0586963	1.61073	0.015064	0.882729	0.126976	Unknown products		3.76e-07
GXP_Contig_9671	1.106	0.064	0.484	0.315	0.426	0.556	1.81193	-2.73471	-0.200078	0.015064	0.0538593	0.810435	Metabolism, energy		0.098
noHitAssembly_72745	1.106	0.448	0	0.315	0.107	0.093	1.81193	2.06589	-999999	0.015064	0.0934564	nan
noHitAssembly_47904	1.106	0.064	0.242	0.315	0.107	0.37	1.81193	-0.741467	-0.612518	0.015064	0.713562	0.574578	Unknown products		0.000214
noHitAssembly_65354	1.106	0.704	0.403	0.315	0.32	0.741	1.81193	1.1375	-0.878694	0.015064	0.174459	0.27878
noHitAssembly_75338	1.106	0.32	0.565	0.315	0.64	0.185	1.81193	-1	1.61073	0.015064	0.243731	0.126976
GXP_Contig_6016,GXP_Contig_8667	12.086	87.571	7.743	3.462	5.437	3.334	1.80366	4.00957	1.21564	1.1721e-15	3.37911e-231	4.8027e-06	Metabolism, nucleotide		3.54e-26
noHitAssembly_77992,noHitAssembly_77991,noHitAssembly_32345	17.221	3.198	1.774	4.957	1.812	0.37	1.79663	0.819587	2.26141	1.53726e-21	0.0275317	0.000682469	Lipocalins		1.57e-42
GXP_Contig_28834,noHitAssembly_63856,noHitAssembly_2481,GXP_Contig_7845	6.004	4.414	5.404	1.731	1.599	1.204	1.79432	1.46492	2.16619	1.87544e-08	3.50256e-05	7.71969e-09	Unknown products		6.79e-07
GXP_Contig_22452	7.899	2.687	4.759	2.282	1.066	1.76	1.79137	1.33379	1.43508	1.16624e-10	0.00264022	4.60062e-05	Protein export machinery		1.14e-10
GXP_Contig_28542	2.449	3.838	1.452	0.708	1.919	19.728	1.79037	1	-3.76413	0.000336486	0.00429708	7.21018e-48	Antimicrobial peptides	5.3 kDa protein	3.59e-06
GXP_Contig_9830,GXP_Contig_24318	2.449	0.896	1.694	0.708	0.107	0.834	1.79037	3.06589	1.02231	0.000336486	0.00309322	0.0627409	Transposable elements		5.77e-30
GXP_Contig_4630	2.449	0.384	0	0.708	0.107	1.019	1.79037	1.8435	-999999	0.000336486	0.149682	0.000463244
GXP_Contig_21717	2.449	3.518	1.21	0.708	1.386	1.111	1.79037	1.34383	0.123148	0.000336486	0.000536867	0.825906	Detoxification		1.45e-17
GXP_Contig_14802,GXP_Contig_2845,GXP_Contig_2542,GXP_Contig_13683	33.414	3.39	7.662	9.678	2.239	3.519	1.78767	0.598431	1.12256	5.66114e-40	0.0850098	1.96191e-05
noHitAssembly_30483	7.583	0.32	0.081	2.203	0.32	0	1.7833	0	999999	3.10691e-10	0.999988	nan	Salp15		3.85e-44
GXP_Contig_8677,GXP_Contig_5220	56.875	0.768	0.161	16.524	1.386	0.185	1.78323	-0.851749	-0.200465	1.44373e-66	0.133467	0.889856	Lipocalins		1.28e-129
GXP_Contig_9832,noHitAssembly_10168	3.792	1.855	4.759	1.102	0.533	1.667	1.78283	1.79921	1.5134	8.58445e-06	0.00187292	2.24678e-05
GXP_Contig_7455	1.896	0.768	0.968	0.551	0.533	0.463	1.78283	0.526971	1.06399	0.00165142	0.465814	0.146381	Natural immunity products, not secreted		0.000547
noHitAssembly_73809,noHitAssembly_25296	1.896	0.192	1.048	0.551	0.107	0.37	1.78283	0.843496	1.50204	0.00165142	0.578277	0.0479536
noHitAssembly_78614	1.896	3.838	1.694	0.551	0.426	0.37	1.78283	3.17143	2.19484	0.00165142	5.14167e-10	0.00112379	Unknown products		0.11
GXP_Contig_1605	1.896	1.983	0.323	0.551	1.812	0.185	1.78283	0.130102	0.804009	0.00165142	0.756764	0.508874	Unknown products		7.16e-23
noHitAssembly_76663	1.896	0.64	0.726	0.551	0.213	1.111	1.78283	1.58722	-0.613817	0.00165142	0.0950095	0.330932	Unknown products		0.034
noHitAssembly_66196	1.896	0.832	0.242	0.551	0.959	0.185	1.78283	-0.204947	0.387482	0.00165142	0.735227	0.767232	Unknown products		0.026
GXP_Contig_17808	1.896	1.471	0.403	0.551	0.213	0.278	1.78283	2.78787	0.535695	0.00165142	0.000300589	0.603768	Unknown products		8.42e-28
GXP_Contig_12932,GXP_Contig_1695	1.896	0.448	0.968	0.551	0.107	0.463	1.78283	2.06589	1.06399	0.00165142	0.0934564	0.146381	Unknown products		0.000411
GXP_Contig_6671	1.896	1.215	5.081	0.551	0.64	6.205	1.78283	0.924813	-0.288319	0.00165142	0.131768	0.254045	Metabolism, carbohydrate		0
GXP_Contig_5214	1.343	0.704	2.178	0.393	0.64	3.427	1.77286	0.137504	-0.653942	0.00839155	0.845207	0.0711385	Unknown products		1.24e-34
noHitAssembly_80160	1.343	0.576	0.081	0.393	0.213	0.093	1.77286	1.43522	-0.199309	0.00839155	0.14151	0.921992
noHitAssembly_283	1.343	0.32	0	0.393	0.32	0	1.77286	0	999999	0.00839155	0.999988	nan	Uncharacterized families	Uncharacterized possibly secreted proteins, mostly fragments	0.056
GXP_Contig_10143,GXP_Contig_27773	1.343	0.64	0.081	0.393	0.426	0.185	1.77286	0.587218	-1.19153	0.00839155	0.463695	0.483918	Tranporters		3.23e-45
noHitAssembly_62535	1.343	0.064	0.081	0.393	0.107	0	1.77286	-0.741467	999999	0.00839155	0.713562	nan	Unknown products		0.000464
GXP_Contig_27386	1.343	0.64	1.694	0.393	0.213	1.111	1.77286	1.58722	0.608575	0.00839155	0.0950095	0.2347	Unknown conserved, or fragments of known proteins		6.22e-103
noHitAssembly_77832	1.343	0.768	1.532	0.393	0.746	1.204	1.77286	0.0419307	0.347581	0.00839155	0.951114	0.498494	Uncharacterized families	Uncharacterized possibly secreted proteins, mostly fragments	0.67
GXP_Contig_4165	1.343	0.384	0.161	0.393	0	0.185	1.77286	999999	-0.200465	0.00839155	0.0619045	0.889856	Signal Transduction		2.04e-11
gi|442757342|gb|GADI01002978.1|	1.343	18.806	0	0.393	4.371	0.093	1.77286	2.10516	-999999	0.00839155	4.40108e-28	nan	Ixodes specific	WC family	1.82e-91
noHitAssembly_38134	1.343	0.064	0.242	0.393	0.426	0.185	1.77286	-2.73471	0.387482	0.00839155	0.0538593	0.767232	Unknown products		0.13
GXP_Contig_24230	1.343	4.67	13.872	0.393	1.493	8.243	1.77286	1.64521	0.750934	0.00839155	3.58159e-06	4.14773e-05	Signal Transduction		1.37e-42
noHitAssembly_80058	1.343	0.32	1.452	0.393	0.107	0.463	1.77286	1.58046	1.64896	0.00839155	0.237783	0.0127199	Unknown products		0.02
noHitAssembly_48545	1.343	0.064	0	0.393	0	0	1.77286	999999	999999	0.00839155	nan	nan	Unknown products		0.97
noHitAssembly_34708	4.029	0.064	0.726	1.18	0	0.185	1.77163	999999	1.97244	4.98285e-06	nan	0.0464183
GXP_Contig_13375,GXP_Contig_7609,GXP_Contig_7473	6.951	66.206	43.714	2.046	4.691	2.501	1.76441	3.81899	4.12752	2.20704e-09	5.89242e-170	6.00462e-110	Unknown products		1.19e-28
noHitAssembly_15916	5.609	0.064	0.081	1.652	0.107	0	1.76353	-0.741467	999999	7.886e-08	0.713562	nan
noHitAssembly_77123	2.133	0.96	2.339	0.629	0.959	1.204	1.76175	0.00150359	0.958056	0.000939574	0.99998	0.0383167	Unknown products		3.07e-07
GXP_Contig_14515,GXP_Contig_3881,GXP_Contig_27784,noHitAssembly_72254,GXP_Contig_16102	2.133	1.279	3.145	0.629	1.386	1.389	1.76175	-0.115911	1.17901	0.000939574	0.81736	0.00443799
GXP_Contig_1045	2.133	1.215	2.904	0.629	0.32	0.834	1.76175	1.92481	1.79992	0.000939574	0.00838893	0.000177966	Transcription machinery		1.03e-22
noHitAssembly_66611,noHitAssembly_63754,noHitAssembly_73604,gi|241574685|ref|XM_002403355.1|,noHitAssembly_76630,noHitAssembly_51311,noHitAssembly_77673,noHitAssembly_76631	2.133	21.813	6.21	0.629	34.968	19.635	1.76175	-0.680847	-1.66076	0.000939574	5.56692e-10	3.21837e-20
GXP_Contig_32704	5.056	564.443	193.164	1.495	15.139	15.56	1.75785	5.22049	3.63391	3.63054e-07	0	0	Ixodegrin family		4.95e-72
GXP_Contig_25066	3.713	0.96	0.565	1.102	1.173	1.111	1.75246	-0.289097	-0.975536	1.3533e-05	0.605294	0.146595	Unknown products		0.1
GXP_Contig_10471	4.503	1.599	0.565	1.338	2.132	1.019	1.75081	-0.415037	-0.850831	1.68063e-06	0.328305	0.215734	Tranporters		5.5e-70
noHitAssembly_78266,noHitAssembly_64725	13.745	5.949	7.339	4.092	2.665	3.149	1.74803	1.15851	1.22069	6.45599e-17	6.16268e-05	7.90161e-06	Unknown conserved, or fragments of known proteins		2.89e-12
GXP_Contig_2862,GXP_Contig_5841	9.242	3.582	5.807	2.754	4.051	21.209	1.74668	-0.177513	-1.86881	7.45893e-12	0.548124	2.69961e-25
noHitAssembly_63948	1.58	0.256	0.726	0.472	0	0.463	1.74307	999999	0.648957	0.00470048	nan	0.409857	Unknown products		1.59e-05
noHitAssembly_68011	1.58	0.128	0.403	0.472	0.107	0.463	1.74307	0.258533	-0.200232	0.00470048	0.876178	0.826677	Unknown products		3.04e-40
GXP_Contig_13626	3.16	1.407	0.726	0.944	0.426	0.37	1.74307	1.7237	0.972444	6.39323e-05	0.00859386	0.243458	Signal Transduction		2.02e-48
GXP_Contig_3150,GXP_Contig_2588,GXP_Contig_12629	2.37	1.983	3.71	0.708	1.066	2.686	1.74307	0.895477	0.46596	0.000535777	0.0613085	0.166951	Metabolism, lipid		1.72e-123
GXP_Contig_17509	1.58	0.256	1.29	0.472	0.213	0.463	1.74307	0.26529	1.47829	0.00470048	0.825593	0.0300187	Unknown products		0.000247
noHitAssembly_70800,noHitAssembly_73447	1.58	0.32	1.774	0.472	0.426	1.297	1.74307	-0.412782	0.451828	0.00470048	0.661991	0.352233
GXP_Contig_14891,noHitAssembly_64898,noHitAssembly_6289,noHitAssembly_66451	2.37	1.023	1.21	0.708	0.32	0.556	1.74307	1.67666	1.12185	0.000535777	0.0277999	0.0898107
noHitAssembly_3157	1.58	0.064	0.403	0.472	0	0.278	1.74307	999999	0.535695	0.00470048	nan	0.603768	Unknown products		0.013
gi|241687866|ref|XM_002401574.1|	1.58	0.96	0.242	0.472	0.32	0.278	1.74307	1.58496	-0.200078	0.00470048	0.0408779	0.865317	Unknown products		0.058
noHitAssembly_66046	1.58	0.384	0.484	0.472	0.213	0.093	1.74307	0.850253	2.3797	0.00470048	0.43177	0.0669486
noHitAssembly_62943	1.58	0.64	1.371	0.472	0.746	1.019	1.74307	-0.221104	0.428075	0.00470048	0.74867	0.436846	Ixostatin		0.26
GXP_Contig_33123	1.58	1.407	2.662	0.472	0.746	2.408	1.74307	0.915375	0.144675	0.00470048	0.108328	0.701347	Unknown conserved, or fragments of known proteins		9.37e-07
noHitAssembly_20103	1.58	0.512	0.403	0.472	0.213	0.37	1.74307	1.26529	0.123255	0.00470048	0.208301	0.898947
noHitAssembly_77462	0.79	2.303	3.145	0.236	0.853	0.463	1.74307	1.4329	2.76398	0.045619	0.00327805	4.01351e-07
GXP_Contig_22246	0.79	2.367	0.403	0.236	1.812	0.834	1.74307	0.385477	-1.04927	0.045619	0.336816	0.183058	Tranporters		6.74e-52
GXP_Contig_26552	0.79	2.815	22.583	0.236	1.386	17.69	1.74307	1.02221	0.352303	0.045619	0.0127875	0.00856317	Unknown products		8.57e-20
noHitAssembly_79307	0.79	0.512	1.855	0.236	0.107	0.463	1.74307	2.25853	2.00234	0.045619	0.0579915	0.00129424	Metabolism, lipid		0.46
GXP_Contig_28721	0.79	0.704	98.639	0.236	0.959	36.121	1.74307	-0.445955	1.44932	0.045619	0.482046	5.87003e-78	Tranporters		2.33e-96
noHitAssembly_72665	0.79	0.192	1.048	0.236	0.107	0.463	1.74307	0.843496	1.17855	0.045619	0.578277	0.100447
noHitAssembly_47189,noHitAssembly_12360,noHitAssembly_49024,noHitAssembly_49023,noHitAssembly_49022,noHitAssembly_12462,noHitAssembly_12461,noHitAssembly_56767,noHitAssembly_38655	0.79	0.704	1.048	0.236	0.746	2.501	1.74307	-0.0836002	-1.25487	0.045619	0.90034	0.00773293	Metabolism, amino acid		4.29e-08
noHitAssembly_33388	0.79	0.384	1.21	0.236	0.107	0.648	1.74307	1.8435	0.900941	0.045619	0.149682	0.157447
noHitAssembly_66172	0.79	0.576	1.29	0.236	1.493	1.111	1.74307	-1.37407	0.215512	0.045619	0.0218136	0.693868
noHitAssembly_61833,GXP_Contig_1339	0.79	0.256	1.21	0.236	0	0.37	1.74307	999999	1.70941	0.045619	nan	0.0197126	Lipocalins		2.67e-36
noHitAssembly_72186,GXP_Contig_12096	0.79	0.384	1.452	0.236	0.746	6.946	1.74307	-0.958069	-2.25814	0.045619	0.223803	1.84555e-11	Unknown conserved, or fragments of known proteins		0.32
GXP_Contig_2708	0.79	0.704	1.129	0.236	0.426	0.093	1.74307	0.724722	3.60167	0.045619	0.354007	0.000615811	Extracellular matrix		2.67e-10
noHitAssembly_35791	0.79	0.896	0.081	0.236	1.706	0.185	1.74307	-0.929047	-1.19153	0.045619	0.0732415	0.483918
noHitAssembly_44863	0.79	0.32	0.565	0.236	1.066	2.315	1.74307	-1.73606	-2.03469	0.045619	0.0214123	0.000279116	Unknown products		0.56
GXP_Contig_22675	0.79	0.128	0.807	0.236	0.107	1.019	1.74307	0.258533	-0.336513	0.045619	0.876178	0.592199	Signal Transduction		1.96e-71
GXP_Contig_11544,GXP_Contig_4799	0.79	0.64	0.887	0.236	0.426	1.111	1.74307	0.587218	-0.324853	0.045619	0.463695	0.588702	Unknown conserved, or fragments of known proteins		1.5e-29
noHitAssembly_56551	8.689	0.256	0.081	2.597	0.426	0	1.74234	-0.73471	999999	3.3655e-11	0.462856	nan	Tranporters		0.003
noHitAssembly_65335	19.669	9.275	10.001	5.901	5.437	3.056	1.73689	0.770536	1.71043	2.48611e-23	0.000372076	1.91538e-11	Unknown products		3.04e-68
gi|241827562|ref|XM_002416604.1|	4.977	67.549	27.18	1.495	8.102	5.835	1.73513	3.05958	2.21974	5.67727e-07	4.18241e-145	1.73131e-39	Glycine rich superfamily	Collagen-like family	1.03e-17
noHitAssembly_11433,noHitAssembly_56211	4.187	0.768	2.016	1.259	0.959	0.926	1.73364	-0.320425	1.12241	4.53733e-06	0.605221	0.0285213
noHitAssembly_79608	28.201	3.198	6.614	8.498	2.559	4.075	1.73055	0.32159	0.698723	1.4076e-32	0.345258	0.00788926	Unknown conserved, or fragments of known proteins		0.45
noHitAssembly_67102	4.424	1.407	3.387	1.338	1.279	2.779	1.72527	0.137606	0.285442	2.62976e-06	0.782465	0.403276	Unknown products		0.023
gi|442762344|gb|GADI01000477.1|	4.424	1.535	7.178	1.338	1.066	50.847	1.72527	0.526031	-2.82451	2.62976e-06	0.302355	2.37878e-94	Lipocalins		5e-172
noHitAssembly_10646	1.817	0.256	0.484	0.551	0.107	0.093	1.72143	1.25853	2.3797	0.00264563	0.373617	0.0669486	Unknown conserved, or fragments of known proteins		0.67
GXP_Contig_15121	1.817	2.879	1.129	0.551	2.239	1.482	1.72143	0.362713	-0.3925	0.00264563	0.316658	0.456539	Tranporters		0
GXP_Contig_30265,GXP_Contig_31683	3.634	0.768	0.565	1.102	0.533	0.093	1.72143	0.526971	2.60295	2.12472e-05	0.465814	0.0373874	Unknown products		6.18e-66
GXP_Contig_5272	1.817	1.663	0.968	0.551	2.878	0.463	1.72143	-0.791278	1.06399	0.00264563	0.042451	0.146381	Unknown conserved, or fragments of known proteins		1.49e-07
noHitAssembly_76538	1.817	1.727	1.371	0.551	0.64	0.37	1.72143	1.43212	1.88963	0.00264563	0.0108826	0.00780611	Unknown products		0.014
GXP_Contig_4964	1.817	1.151	0.565	0.551	0.64	0.463	1.72143	0.846744	0.287239	0.00264563	0.173299	0.732947	Unknown products		2.26e-55
noHitAssembly_10656,noHitAssembly_60720,noHitAssembly_71365,noHitAssembly_59149,noHitAssembly_10657,noHitAssembly_59150,noHitAssembly_59152,noHitAssembly_50562,noHitAssembly_59151	1.817	0.896	1.129	0.551	0.746	1.482	1.72143	0.264323	-0.3925	0.00264563	0.680156	0.456539
noHitAssembly_25127	1.817	0.256	0.242	0.551	0.213	0.648	1.72143	0.26529	-1.42099	0.00264563	0.825593	0.13525
noHitAssembly_44462,GXP_Contig_27549,GXP_Contig_25334,GXP_Contig_7940,noHitAssembly_21080,GXP_Contig_2965,GXP_Contig_14558,noHitAssembly_26619,noHitAssembly_25258	6.477	1.663	2.742	1.967	1.173	2.315	1.71933	0.503585	0.244216	1.42484e-08	0.301839	0.517861
GXP_Contig_12787,noHitAssembly_40891,GXP_Contig_18894,GXP_Contig_6599,noHitAssembly_25503,GXP_Contig_241	4.661	1.279	7.904	1.416	0.746	3.149	1.71882	0.777769	1.32769	1.52508e-06	0.182745	7.4218e-07
GXP_Contig_20431,GXP_Contig_22643,GXP_Contig_18135	5.688	36.717	21.696	1.731	30.384	14.263	1.71632	0.273136	0.605152	1.11793e-07	0.00621555	2.27163e-05	Metabolism, carbohydrate		4.78e-20
gi|241156131|ref|XM_002407662.1|	2.844	0.768	1.613	0.866	0.853	1.111	1.71548	-0.151439	0.537888	0.000175283	0.812679	0.299279
GXP_Contig_21961	3.871	3.646	6.21	1.18	2.345	3.519	1.71392	0.636727	0.819428	1.22672e-05	0.0592047	0.00310697	Nuclear regulation		7.86e-16
noHitAssembly_40803	5.925	4.286	1.613	1.81	0.746	0.463	1.71083	2.52238	1.80066	6.50878e-08	5.05168e-09	0.0052078	Unknown conserved, or fragments of known proteins		0.59
gi|604948135|gb|GBBN01004188.1|	2.054	1.407	2.178	0.629	0.32	0.741	1.7073	2.13648	1.55546	0.00149521	0.00240789	0.0034341	Nuclear regulation		0.043
GXP_Contig_17859,GXP_Contig_30499,GXP_Contig_2375	2.054	2.303	1.855	0.629	1.493	1.297	1.7073	0.6253	0.516241	0.00149521	0.139808	0.282836	Unknown conserved, or fragments of known proteins		8.9e-88
noHitAssembly_15243	2.054	0	0	0.629	0	0.093	1.7073	999999	-999999	0.00149521	nan	nan	Unknown products		0.002
noHitAssembly_70746	2.054	0.704	0.081	0.629	0.107	0	1.7073	2.71796	999999	0.00149521	0.0135256	nan	Unknown conserved, or fragments of known proteins		0.31
GXP_Contig_10125,GXP_Contig_11065	3.081	1.023	1.29	0.944	0.533	0.926	1.70654	0.940599	0.478287	0.000100528	0.160927	0.403641
noHitAssembly_7102	1.027	1.279	1.129	0.315	0.426	1.019	1.70501	1.58609	0.147891	0.0247363	0.0182212	0.797581
noHitAssembly_63390	1.027	0.256	0.645	0.315	0	0.648	1.70501	999999	-0.00669465	0.0247363	nan	0.992599	Protease inhibitor domains	Kunitz domains	0.4
noHitAssembly_74684	1.027	2.047	0.726	0.315	0.959	0.185	1.70501	1.09391	1.97244	0.0247363	0.0248948	0.0464183	Extracellular matrix		2.47e-29
noHitAssembly_65990	1.027	0.512	0.968	0.315	0.107	0.278	1.70501	2.25853	1.79992	0.0247363	0.0579915	0.0304537	Nuclear regulation		0.27
noHitAssembly_66821	1.027	0.64	1.532	0.315	0.426	0.648	1.70501	0.587218	1.24135	0.0247363	0.463695	0.0386311	Transposable elements		0.003
noHitAssembly_15468	1.027	0.768	0.403	0.315	1.386	0.278	1.70501	-0.851749	0.535695	0.0247363	0.133467	0.603768
noHitAssembly_54590	1.027	0.064	0.161	0.315	0.213	0	1.70501	-1.73471	999999	0.0247363	0.303539	nan	Unknown products		0.01
noHitAssembly_23364	1.027	0.448	0.242	0.315	0.107	0.278	1.70501	2.06589	-0.200078	0.0247363	0.0934564	0.865317	Unknown products		0.11
noHitAssembly_36219	1.027	0.32	0.645	0.315	0.213	0.278	1.70501	0.587218	1.21421	0.0247363	0.604353	0.186777	Signal Transduction		0.79
GXP_Contig_5205	1.027	0.064	0.081	0.315	0	0	1.70501	999999	999999	0.0247363	nan	nan	Unknown products		5.66e-06
noHitAssembly_37691,noHitAssembly_32491,noHitAssembly_66323,noHitAssembly_63520	1.027	0.192	0.645	0.315	0.107	0.37	1.70501	0.843496	0.801774	0.0247363	0.578277	0.350191
noHitAssembly_78729	1.027	0.192	0.161	0.315	0	0	1.70501	999999	999999	0.0247363	nan	nan
gi|604934000|gb|GBBN01018047.1|	1.027	0.96	5.968	0.315	0.32	1.204	1.70501	1.58496	2.30941	0.0247363	0.0408779	2.76308e-10
GXP_Contig_1423	1.027	0.832	0	0.315	0.64	0.185	1.70501	0.378512	-999999	0.0247363	0.57526	nan
GXP_Contig_6686,GXP_Contig_27460,GXP_Contig_4382	1.027	0.064	0.726	0.315	0	0.463	1.70501	999999	0.648957	0.0247363	nan	0.409857
noHitAssembly_67527	1.027	0.832	0.726	0.315	0.213	0.37	1.70501	1.96573	0.972444	0.0247363	0.0272123	0.243458
GXP_Contig_20392	1.027	0.576	0.565	0.315	0	0.556	1.70501	999999	0.023166	0.0247363	0.0127554	0.97724	Protein modification machinery		4.45e-06
noHitAssembly_48407	1.027	0.256	0.323	0.315	0.107	0.185	1.70501	1.25853	0.804009	0.0247363	0.373617	0.508874
noHitAssembly_23240	1.027	0.256	0.403	0.315	0	0.185	1.70501	999999	1.12325	0.0247363	nan	0.327375
noHitAssembly_30932	1.027	0.128	0.968	0.315	0.213	0.093	1.70501	-0.73471	3.3797	0.0247363	0.603674	0.00198831	Unknown conserved, or fragments of known proteins		0.000512
GXP_Contig_8337	1.027	0.512	0.242	0.315	0	0.185	1.70501	999999	0.387482	0.0247363	0.0215299	0.767232	Unknown products		4.09e-05
noHitAssembly_53921	1.027	0.064	0.403	0.315	0	0.093	1.70501	999999	2.11548	0.0247363	nan	0.119381	Unknown products		0.25
noHitAssembly_75099	3.318	0.32	1.371	1.023	0.107	0.834	1.69751	1.58046	0.717109	5.77452e-05	0.237783	0.215297	Unknown conserved, or fragments of known proteins		0.46
GXP_Contig_21725,noHitAssembly_65585	16.826	25.331	21.534	5.193	10.128	9.725	1.69605	1.32255	1.14685	1.41321e-19	4.53204e-20	3.27645e-13	Protein modification machinery		8e-171
GXP_Contig_19215	2.291	0.832	0	0.708	0.533	0.37	1.69416	0.642448	-999999	0.000848013	0.364212	nan	Protein export machinery		1.63e-90
noHitAssembly_79786	2.291	0	0	0.708	0	0	1.69416	999999	999999	0.000848013	nan	nan	Unknown products		2.26e-25
GXP_Contig_14565	2.291	1.983	1.452	0.708	3.518	1.76	1.69416	-0.827071	-0.277534	0.000848013	0.019802	0.558065	Extracellular matrix		1.7e-06
noHitAssembly_65395	3.555	1.471	3.952	1.102	0.64	3.056	1.68973	1.20065	0.370938	3.32175e-05	0.0402213	0.248614	Unknown products		0.77
GXP_Contig_4975,GXP_Contig_11848,GXP_Contig_21045,GXP_Contig_6834	3.555	8.955	19.437	1.102	2.665	3.334	1.68973	1.74856	2.54348	3.32175e-05	2.1018e-11	2.04659e-33	Unknown conserved, or fragments of known proteins		3.68e-175
noHitAssembly_72273	3.555	3.71	1.371	1.102	1.386	0.648	1.68973	1.42049	1.08116	3.32175e-05	0.000208974	0.0798929	Unknown products		0.57
GXP_Contig_26260	4.819	2.111	2.823	1.495	2.345	1.852	1.68859	-0.151661	0.608145	1.37494e-06	0.69434	0.124995	Natural immunity products, not secreted		4.28e-53
GXP_Contig_1997,GXP_Contig_14908	1.264	1.663	1.21	0.393	1.386	0.648	1.6854	0.262861	0.900941	0.0135855	0.57425	0.157447	Unknown conserved, or fragments of known proteins		1.15e-173
noHitAssembly_15490	1.264	0.448	0.645	0.393	0.107	0.278	1.6854	2.06589	1.21421	0.0135855	0.0934564	0.186777
noHitAssembly_70343	1.264	0.128	0	0.393	0	0	1.6854	999999	999999	0.0135855	nan	nan
noHitAssembly_45388	1.264	0.256	0.565	0.393	0.107	0.093	1.6854	1.25853	2.60295	0.0135855	0.373617	0.0373874
noHitAssembly_9669	1.264	0.064	0	0.393	0	0	1.6854	999999	999999	0.0135855	nan	nan
GXP_Contig_4238,GXP_Contig_18157	1.264	0.832	14.114	0.393	1.493	5.557	1.6854	-0.843559	1.34475	0.0135855	0.122621	2.38971e-11	Transposable elements		0
noHitAssembly_67012	1.264	1.023	0.242	0.393	0.533	0	1.6854	0.940599	999999	0.0135855	0.160927	nan	Unknown products		0.3
GXP_Contig_13599,noHitAssembly_48825,noHitAssembly_52982	1.264	0.128	0.807	0.393	0.213	0.463	1.6854	-0.73471	0.801556	0.0135855	0.603674	0.296259	Transposable elements		1.13e-18
noHitAssembly_65389	1.264	3.006	0.645	0.393	1.706	1.111	1.6854	0.817227	-0.784488	0.0135855	0.0329479	0.22819	Unknown conserved, or fragments of known proteins		0.45
noHitAssembly_4620	1.264	0.192	0.323	0.393	0.107	0.185	1.6854	0.843496	0.804009	0.0135855	0.578277	0.508874
noHitAssembly_12476	1.264	0.832	0.161	0.393	0.533	0.463	1.6854	0.642448	-1.52395	0.0135855	0.364212	0.184281
GXP_Contig_26158,GXP_Contig_16900	3.792	1.215	1.532	1.18	0.426	0.37	1.68417	1.51203	2.04982	1.9133e-05	0.0262713	0.00299891
noHitAssembly_35675	2.528	3.71	7.985	0.787	2.559	3.242	1.68356	0.535839	1.30041	0.000482409	0.102895	9.76302e-07	Signal Transduction		5.76e-05
noHitAssembly_56514	4.029	0	0	1.259	0	0	1.67814	999999	999999	1.10335e-05	nan	nan	Cytotoxin-like family		1.68e-05
GXP_Contig_15263	4.029	7.228	6.372	1.259	2.878	3.427	1.67814	1.32853	0.8948	1.10335e-05	8.76869e-07	0.00124443
GXP_Contig_1875	2.765	3.518	5.726	0.866	1.066	2.501	1.67484	1.72255	1.19502	0.000275148	3.25399e-05	0.000103948	Signal Transduction		2.6e-118
GXP_Contig_32278,GXP_Contig_25894	4.266	2.047	0	1.338	1.173	1.111	1.67281	0.803308	-999999	6.36964e-06	0.0829509	0.00023826	Protease inhibitor domains	Kunitz domains	0.9
GXP_Contig_16834,GXP_Contig_28299,GXP_Contig_19949	68.883	3.518	0.403	21.638	1.386	0.278	1.67058	1.34383	0.535695	2.24909e-73	0.000536867	0.603768	Lipocalins		9.33e-67
noHitAssembly_12535	1.501	0.832	1.532	0.472	0.533	0.834	1.66907	0.642448	0.877297	0.0075324	0.364212	0.11904	Protein synthesis		0.31
noHitAssembly_71435	1.501	0.448	0.081	0.472	0.426	0.185	1.66907	0.0726453	-1.19153	0.0075324	0.935705	0.483918	Unknown conserved, or fragments of known proteins		0.066
GXP_Contig_21095	1.501	0.256	0.565	0.472	0.746	0.556	1.66907	-1.54303	0.023166	0.0075324	0.0768175	0.97724	Unknown products		3.53e-26
noHitAssembly_5176	1.501	0.64	0.403	0.472	0.533	0.278	1.66907	0.263936	0.535695	0.0075324	0.727528	0.603768	Uncharacterized families	Uncharacterized possibly secreted proteins, mostly fragments	1.21e-10
GXP_Contig_8614,noHitAssembly_34332	1.501	0.832	0.968	0.472	1.066	4.26	1.66907	-0.357552	-2.13777	0.0075324	0.5466	3.66208e-07	Detoxification		0.19
GXP_Contig_18465,GXP_Contig_9120	3.002	3.134	6.372	0.944	3.305	9.169	1.66907	-0.0766451	-0.525018	0.000157293	0.812121	0.0153786	Metabolism, nucleotide		4.04e-90
GXP_Contig_6424	1.501	0.512	1.694	0.472	0.853	1.019	1.66907	-0.736402	0.73328	0.0075324	0.299155	0.160641	Unknown products		0.054
noHitAssembly_34335	1.501	0.448	0.161	0.472	0.853	0.185	1.66907	-0.929047	-0.200465	0.0075324	0.205278	0.889856	Unknown products		4.74e-12
noHitAssembly_76935	1.501	0.384	0.484	0.472	0.107	0.463	1.66907	1.8435	0.0639949	0.0075324	0.149682	0.941883	Unknown products		0.016
noHitAssembly_51491	1.501	0	0.484	0.472	0	0.278	1.66907	999999	0.799922	0.0075324	nan	0.418482	Transcription machinery		0.17
GXP_Contig_16530,noHitAssembly_38635	3.239	0.256	0.726	1.023	0.959	0.926	1.66274	-1.90539	-0.351043	9.01008e-05	0.0199883	0.595171
noHitAssembly_68918	23.145	6.013	0.807	7.318	3.731	3.983	1.66118	0.688523	-2.30321	1.30104e-25	0.00941109	2.62941e-07
GXP_Contig_18855,GXP_Contig_1081,GXP_Contig_10847	568.755	2.431	1.694	180.032	2.452	1.76	1.65955	-0.0124091	-0.0551416	0	0.97281	0.903702	Protease inhibitor domains	Basic tail family	3.91e-64
GXP_Contig_13388,GXP_Contig_11611	17.379	27.186	3.307	5.508	46.909	3.149	1.65774	-0.787001	0.0706293	1.41448e-19	3.58433e-16	0.832502	Unknown conserved, or fragments of known proteins		0
noHitAssembly_6675	1.738	0.256	0.323	0.551	0	0.093	1.6573	999999	1.79623	0.00420688	nan	0.211495	Unknown products		1.43e-44
noHitAssembly_46147	1.738	0	0	0.551	0	0	1.6573	999999	999999	0.00420688	nan	nan	Protease inhibitor domains	Basic tail family	2.8e-21
noHitAssembly_78247	1.738	0.32	0.403	0.551	0.213	0.278	1.6573	0.587218	0.535695	0.00420688	0.604353	0.603768	Unknown products		0.67
noHitAssembly_16745	1.738	0.512	0.968	0.551	0.64	0.278	1.6573	-0.321928	1.79992	0.00420688	0.672986	0.0304537
GXP_Contig_29505,GXP_Contig_29504	1.738	1.983	0.807	0.551	1.599	1.574	1.6573	0.310515	-0.963795	0.00420688	0.472844	0.0872562	Unknown products		3.68e-76
noHitAssembly_42723	1.738	0.576	0.887	0.551	0.64	0.741	1.6573	-0.152003	0.259461	0.00420688	0.837398	0.696102
noHitAssembly_64735	1.738	0	0	0.551	0	0	1.6573	999999	999999	0.00420688	nan	nan	Lipocalins		0.026
noHitAssembly_25454,noHitAssembly_52071,noHitAssembly_29124,noHitAssembly_55756,noHitAssembly_24678	1.738	1.023	0.242	0.551	0.533	0.741	1.6573	0.940599	-1.61447	0.00420688	0.160927	0.079489	Unknown conserved, or fragments of known proteins		2.56e-15
GXP_Contig_17887,GXP_Contig_20349,GXP_Contig_20346,GXP_Contig_7081	1.738	1.151	1.613	0.551	0.107	0.926	1.6573	3.42721	0.800662	0.00420688	0.000428085	0.139641
noHitAssembly_79552	3.476	2.751	1.371	1.102	0.746	1.019	1.6573	1.88271	0.428075	5.17037e-05	9.44062e-05	0.436846	Unknown products		0.17
GXP_Contig_29670,GXP_Contig_22532,GXP_Contig_21242	1.975	2.303	2.5	0.629	1.066	1.204	1.65072	1.11131	1.05409	0.00236317	0.0159262	0.0204591
noHitAssembly_24729	1.975	0.32	0.323	0.629	0	0.185	1.65072	999999	0.804009	0.00236317	0.105437	0.508874
noHitAssembly_10081	1.975	1.279	1.371	0.629	0.107	0.37	1.65072	3.57933	1.88963	0.00236317	0.000159204	0.00780611	Extracellular matrix		0.58
noHitAssembly_75785	1.975	0.64	2.016	0.629	0.213	0	1.65072	1.58722	999999	0.00236317	0.0950095	5.07605e-07	Cytotoxin-like family		0.15
noHitAssembly_25170	1.975	1.407	2.178	0.629	1.173	6.946	1.65072	0.262419	-1.67318	0.00236317	0.605307	3.61249e-08
GXP_Contig_9183	1.975	0.512	0.161	0.629	0.426	0	1.65072	0.26529	999999	0.00236317	0.75532	nan	Enzymes	Metalloproteases	0.002
GXP_Contig_3940	2.212	1.151	1.452	0.708	0.746	1.019	1.64353	0.62564	0.510887	0.00133373	0.296463	0.346955	Tranporters		8.57e-117
GXP_Contig_31898,GXP_Contig_31899,GXP_Contig_31900	9.795	12.601	5.888	3.147	3.731	0.926	1.63807	1.7559	2.66869	1.61576e-11	1.59298e-15	1.00239e-11
GXP_Contig_26099,GXP_Contig_280,GXP_Contig_26097	7.346	7.484	11.13	2.361	4.051	8.521	1.63756	0.885531	0.385359	5.39527e-09	0.000316292	0.0446899
noHitAssembly_13344,GXP_Contig_12774,GXP_Contig_18432,GXP_Contig_17900,GXP_Contig_26521	21.486	0.192	0.484	6.924	1.279	0.185	1.63372	-2.73584	1.38748	2.28967e-23	0.00083979	0.205755
noHitAssembly_77957	2.686	1.023	1.855	0.866	1.279	1.852	1.63302	-0.32221	0.00233509	0.000429543	0.550592	0.99623
GXP_Contig_4730	2.686	1.343	0.726	0.866	0.213	1.389	1.63302	2.65653	-0.936005	0.000429543	0.000759668	0.117232
GXP_Contig_6544	2.686	19.766	0.161	0.866	6.93	0.278	1.63302	1.51209	-0.788024	0.000429543	3.05617e-19	0.54683	Enzymes	Serine proteases	3.06e-75
noHitAssembly_59440	2.923	1.919	2.178	0.944	0.853	0.556	1.63059	1.16974	1.96985	0.000244849	0.0218085	0.000561624	Enzymes	5'-nucleotidase/apyrase	0.086
GXP_Contig_2580,GXP_Contig_29746	10.427	5.309	3.307	3.383	3.518	4.816	1.62395	0.593685	-0.542312	4.9176e-12	0.0324083	0.0704885	Unknown products		0.000144
GXP_Contig_5973,GXP_Contig_23166	13.034	29.872	8.227	4.249	8.955	6.576	1.61708	1.73803	0.323156	1.35644e-14	3.80554e-34	0.143541	Ixostatin		5.25e-67
noHitAssembly_24730	9.637	1.727	18.712	3.147	1.386	8.243	1.61461	0.317341	1.18272	3.74906e-11	0.493649	3.47533e-12
GXP_Contig_27365	15.404	5.053	9.436	5.036	1.386	1.945	1.61295	1.86621	2.27841	6.49283e-17	1.41914e-07	3.49313e-15	Transcription machinery		3.76e-24
noHitAssembly_79015	6.004	0	0	1.967	0.107	0.093	1.60993	-999999	-999999	1.89925e-07	nan	nan	Protease inhibitor domains	Kunitz domains	0.026
noHitAssembly_78448	6.477	9.787	0.484	2.125	15.565	0.741	1.60786	-0.669367	-0.614466	6.4004e-08	4.57716e-05	0.427295	Unknown products		0.002
GXP_Contig_29803	8.373	0.192	0.484	2.754	0.32	0.278	1.60422	-0.736966	0.799922	8.4245e-10	0.524911	0.418482	Protease inhibitor domains	TIL domain	4.75e-27
noHitAssembly_64557	0.474	1.535	0.807	0.157	2.345	0.648	1.59412	-0.611349	0.316575	0.146778	0.144324	0.654776
noHitAssembly_67873	0.474	4.606	2.904	0.157	1.386	1.389	1.59412	1.73259	1.06399	0.146778	1.81231e-06	0.0118799	Unknown products		4.23e-30
noHitAssembly_75895	0.474	1.279	0.726	0.157	0.746	0.463	1.59412	0.777769	0.648957	0.146778	0.182745	0.409857	Unknown products		0.027
noHitAssembly_64799	0.474	1.343	0	0.157	1.066	0	1.59412	0.333252	999999	0.146778	0.527224	nan	Unknown products		1.42e-05
noHitAssembly_70103	0.474	1.471	0.968	0.157	1.173	0.463	1.59412	0.326594	1.06399	0.146778	0.515721	0.146381	Unknown products		0.69
gi|241679084|ref|XM_002400682.1|	0.474	46.568	6.452	0.157	21.642	6.761	1.59412	1.10551	-0.0674902	0.146778	3.56611e-27	0.772314	Detoxification		4.44e-159
GXP_Contig_14378	0.474	0.064	1.048	0.157	0.107	0	1.59412	-0.741467	999999	0.146778	0.713562	0.000420939	Antimicrobial peptides	Lysozyme	3.84e-41
GXP_Contig_2610	0.474	0.064	8.065	0.157	0	14.448	1.59412	999999	-0.841123	0.146778	nan	3.97357e-06	Unknown products		6.86e-83
noHitAssembly_77461	0.474	0.256	2.016	0.157	0.107	0.093	1.59412	1.25853	4.43812	0.146778	0.373617	1.07925e-06
GXP_Contig_6515,GXP_Contig_9912	0.474	0.896	1.371	0.157	0.32	0.741	1.59412	1.48543	0.887683	0.146778	0.059621	0.136769
GXP_Contig_29642,GXP_Contig_12187	0.474	0.448	2.581	0.157	1.066	3.056	1.59412	-1.25064	-0.243714	0.146778	0.0713651	0.494981
noHitAssembly_76370	0.474	0.192	1.129	0.157	0	0.093	1.59412	999999	3.60167	0.146778	nan	0.000615811	Signal Transduction		0.16
GXP_Contig_22411,GXP_Contig_17711,GXP_Contig_19808,GXP_Contig_165,GXP_Contig_22264	0.474	0.128	2.742	0.157	0.107	3.149	1.59412	0.258533	-0.199665	0.146778	0.876178	0.568004
gi|241569679|ref|XM_002402667.1|	0.474	0.064	2.016	0.157	0.107	1.482	1.59412	-0.741467	0.44395	0.146778	0.713562	0.32954
noHitAssembly_17462	0.474	0.512	1.694	0.157	0	0	1.59412	999999	999999	0.146778	0.0215299	4.4974e-06	Unknown products		0.37
noHitAssembly_47791	0.474	0.256	1.774	0.157	1.066	0.463	1.59412	-2.05799	1.93792	0.146778	0.00990664	0.00207152	Nuclear export		0.72
GXP_Contig_25896	0.474	0.448	0.968	0.157	1.493	0.648	1.59412	-1.73664	0.579013	0.146778	0.00648593	0.390478
noHitAssembly_767	0.474	0.256	0.403	0.157	0.533	2.408	1.59412	-1.05799	-2.57898	0.146778	0.264689	1.93913e-05	Signal Transduction		2.75e-06
noHitAssembly_63083	0.474	0.128	0.887	0.157	0.213	2.038	1.59412	-0.73471	-1.20015	0.146778	0.603674	0.0202498	Metabolism, energy		0.92
noHitAssembly_10853	0.474	0.448	0.726	0.157	0.32	2.501	1.59412	0.485427	-1.78446	0.146778	0.604725	0.000545377
noHitAssembly_45403	0.474	0.256	0.726	0.157	0.107	1.667	1.59412	1.25853	-1.19921	0.146778	0.373617	0.035725
noHitAssembly_25050	0.474	0.32	0.403	0.157	0.32	1.111	1.59412	0	-1.46301	0.146778	0.999988	0.0457695
noHitAssembly_71581	1.185	0.064	0.081	0.393	0.107	0.093	1.59229	-0.741467	-0.199309	0.0217766	0.713562	0.921992
noHitAssembly_63944	1.185	0.576	0.484	0.393	0	0.463	1.59229	999999	0.0639949	0.0217766	0.0127554	0.941883
noHitAssembly_66752	1.185	0.448	1.452	0.393	0.32	0.741	1.59229	0.485427	0.970496	0.0217766	0.604725	0.099041
GXP_Contig_18052	1.185	0.96	5.888	0.393	0.533	4.168	1.59229	0.848899	0.498422	0.0217766	0.213854	0.0640773	Unknown products		5.64e-11
noHitAssembly_76952	1.185	0.704	1.29	0.393	0.213	1.111	1.59229	1.72472	0.215512	0.0217766	0.0631497	0.693868	Protein modification machinery		0.57
noHitAssembly_28180	1.185	0.32	0.807	0.393	0.213	0.093	1.59229	0.587218	3.11727	0.0217766	0.604353	0.00643653	Unknown products		0.039
noHitAssembly_70892	1.185	1.663	4.517	0.393	0.533	1.389	1.59229	1.64158	1.70132	0.0217766	0.00576314	7.00748e-06
noHitAssembly_25279	1.185	1.151	0.403	0.393	0.426	0.37	1.59229	1.43396	0.123255	0.0217766	0.0376022	0.898947
noHitAssembly_75882	1.185	0.512	0.403	0.393	0.426	0.185	1.59229	0.26529	1.12325	0.0217766	0.75532	0.327375
noHitAssembly_74940	1.185	0.96	0.484	0.393	0.533	0.185	1.59229	0.848899	1.38748	0.0217766	0.213854	0.205755
noHitAssembly_76215	1.185	1.215	0.887	0.393	1.066	0.278	1.59229	0.188749	1.67385	0.0217766	0.726634	0.0488465	Unknown products		4.93e-07
noHitAssembly_67368	1.185	0.896	0.323	0.393	1.386	0.185	1.59229	-0.629357	0.804009	0.0217766	0.249051	0.508874	Unknown products		4.96e-19
noHitAssembly_26791	1.185	0.192	0	0.393	0	0	1.59229	999999	999999	0.0217766	nan	nan
noHitAssembly_72928	1.185	0.768	0.887	0.393	0.853	0.556	1.59229	-0.151439	0.673849	0.0217766	0.812679	0.345178	Unknown products		0.32
noHitAssembly_57713,noHitAssembly_74002	1.185	0.384	2.662	0.393	0.32	1.111	1.59229	0.263034	1.26065	0.0217766	0.787252	0.00581704	Unknown products		2.16e-07
noHitAssembly_16760	1.185	0.448	0	0.393	0.213	0.278	1.59229	1.07265	-999999	0.0217766	0.302387	nan	Unknown conserved, or fragments of known proteins		0.78
noHitAssembly_59737	1.185	0.32	0.323	0.393	0.64	0.093	1.59229	-1	1.79623	0.0217766	0.243731	0.211495	Unknown conserved, or fragments of known proteins		0.038
noHitAssembly_68009	1.185	0.128	0.161	0.393	0	0	1.59229	999999	999999	0.0217766	nan	nan	Protein synthesis		0.19
noHitAssembly_368	1.185	21.045	0	0.393	0.533	0	1.59229	5.3032	999999	0.0217766	1.67403e-63	nan	Lipocalins		1.39e-20
noHitAssembly_71739	1.185	0.384	1.129	0.393	0.213	0.37	1.59229	0.850253	1.60945	0.0217766	0.43177	0.0309057
noHitAssembly_28579	1.896	1.727	2.904	0.629	0	0.834	1.59183	999999	1.79992	0.00370774	1.65953e-06	0.000177966	Unknown conserved, or fragments of known proteins		0.54
GXP_Contig_28224	1.422	0.384	1.21	0.472	0.213	0.834	1.59106	0.850253	0.536888	0.0119636	0.43177	0.368697	Unknown products		7.76e-44
noHitAssembly_63769	1.422	0.384	0.726	0.472	0.426	0.185	1.59106	-0.149747	1.97244	0.0119636	0.866926	0.0464183	Lipocalins		0.33
noHitAssembly_78012	4.266	0.192	0.081	1.416	0.426	0.185	1.59106	-1.14975	-1.19153	1.34274e-05	0.285532	0.483918	Unknown products		0.75
noHitAssembly_36114	1.422	0.512	1.129	0.472	0.533	0.093	1.59106	-0.0579917	3.60167	0.0119636	0.941205	0.000615811
noHitAssembly_44332	1.422	0.576	1.048	0.472	0.32	0.926	1.59106	0.847997	0.178555	0.0119636	0.335621	0.766828
noHitAssembly_59278	1.422	0.192	0.161	0.472	0.32	0.37	1.59106	-0.736966	-1.20046	0.0119636	0.524911	0.322189
noHitAssembly_66247	4.266	1.471	2.258	1.416	0.64	1.482	1.59106	1.20065	0.6075	1.34274e-05	0.0402213	0.170008
GXP_Contig_23682,GXP_Contig_28657,GXP_Contig_28658,GXP_Contig_19072	2.133	92.368	5.404	0.708	8.102	0.37	1.59106	3.51104	3.86843	0.00208361	2.43354e-222	1.62998e-14
GXP_Contig_7181	2.133	1.983	1.21	0.708	0.746	1.111	1.59106	1.41044	0.123148	0.00208361	0.00703111	0.825906	Signal Transduction		0
gi|442749898|gb|GADI01006699.1|	0.711	3.774	0.645	0.236	2.345	3.149	1.59106	0.686507	-2.28752	0.0755499	0.0401934	5.1728e-06	Immunity related	ML domain proteins	6.01e-178
GXP_Contig_11603	0.711	33.647	23.47	0.236	5.437	1.389	1.59106	2.6296	4.0787	0.0755499	4.58694e-63	1.67988e-59	Ixodegrin family		2.86e-39
GXP_Contig_28830,GXP_Contig_14677	0.711	3.966	11.049	0.236	0.853	1.389	1.59106	2.21707	2.9918	0.0755499	1.86845e-07	4.88205e-23	Signal Transduction		1.9e-50
noHitAssembly_66208	0.711	2.047	0.887	0.236	2.132	1.204	1.59106	-0.0586963	-0.440829	0.0755499	0.882729	0.454699
noHitAssembly_67011	0.711	1.599	1.371	0.236	0.64	1.019	1.59106	1.32103	0.428075	0.0755499	0.0212016	0.436846	Unknown products		0.006
noHitAssembly_20571	0.711	1.407	1.613	0.236	0.32	1.019	1.59106	2.13648	0.662592	0.0755499	0.00240789	0.210248	Unknown products		0.72
noHitAssembly_40416	0.711	0.064	1.936	0.236	0.32	4.26	1.59106	-2.32193	-1.13777	0.0755499	0.127984	0.00128464
noHitAssembly_76432	0.711	0.384	1.371	0.236	0.107	1.019	1.59106	1.8435	0.428075	0.0755499	0.149682	0.436846
gi|684281867|gb|GBIH01000846.1|	0.711	0.64	1.29	0.236	0.746	0.648	1.59106	-0.221104	0.993305	0.0755499	0.74867	0.112889
noHitAssembly_78670	0.711	0.704	1.048	0.236	0.959	0.926	1.59106	-0.445955	0.178555	0.0755499	0.482046	0.766828
GXP_Contig_13452,noHitAssembly_37684,noHitAssembly_60007,GXP_Contig_17175,GXP_Contig_4606,GXP_Contig_670,noHitAssembly_41513,noHitAssembly_63025,noHitAssembly_73410	0.711	0.512	1.694	0.236	0.32	1.204	1.59106	0.678072	0.492598	0.0755499	0.454716	0.32609
GXP_Contig_13927,GXP_Contig_28395	0.711	0.64	2.662	0.236	0.64	1.945	1.59106	0	0.45274	0.0755499	0.999984	0.254562
noHitAssembly_49054	0.711	0.256	1.855	0.236	0	1.297	1.59106	999999	0.516241	0.0755499	nan	0.282836
GXP_Contig_15822	0.711	0.448	1.774	0.236	0.32	0.834	1.59106	0.485427	1.08889	0.0755499	0.604725	0.0448206	Unknown conserved, or fragments of known proteins		1.33e-11
GXP_Contig_4801	0.711	0.576	2.178	0.236	0.853	2.315	1.59106	-0.566477	-0.0880082	0.0755499	0.410666	0.824767	Protein export machinery		0.57
noHitAssembly_1150	10.19	0.96	0.645	3.383	0.32	0.741	1.59078	1.58496	-0.200174	1.71947e-11	0.0408779	0.781801	Unknown conserved, or fragments of known proteins		0.65
noHitAssembly_79046	3.792	3.006	3.387	1.259	2.132	1.574	1.59068	0.495638	1.10557	4.0595e-05	0.171567	0.00505168	Protein modification machinery		0.53
noHitAssembly_12178	3.792	0.064	0.323	1.259	0.32	0.556	1.59068	-2.32193	-0.783551	4.0595e-05	0.127984	0.394165	Unknown products		0.001
GXP_Contig_4682	4.029	1.343	4.194	1.338	1.066	4.26	1.59034	0.333252	-0.0225266	2.33301e-05	0.527224	0.937969	Tranporters		1.46e-33
noHitAssembly_56074	1.659	1.343	1.613	0.551	0.959	1.574	1.59019	0.485857	0.0353109	0.00663592	0.369964	0.941358	Unknown products		3.79e-19
GXP_Contig_24058	1.659	0.32	0.403	0.551	0.213	0.556	1.59019	0.587218	-0.464305	0.00663592	0.604353	0.59524
GXP_Contig_25708	1.659	0.704	0.726	0.551	0.107	1.297	1.59019	2.71796	-0.837137	0.00663592	0.0135256	0.168801	Unknown products		4.2e-54
GXP_Contig_1505	1.659	2.303	3.145	0.551	0.959	1.852	1.59019	1.26391	0.763976	0.00663592	0.00760418	0.0475828	Unknown products		0.18
GXP_Contig_21691	1.659	1.215	1.452	0.551	1.812	0.926	1.59019	-0.576627	0.648957	0.00663592	0.22348	0.243809	Nuclear regulation		1.4e-75
GXP_Contig_11303,GXP_Contig_18486,GXP_Contig_3538	1.659	4.414	7.017	0.551	1.173	4.353	1.59019	1.91188	0.688844	0.00663592	5.75758e-07	0.006874	Detoxification		8.01e-16
noHitAssembly_65388	1.659	0.64	0.403	0.551	0.533	0.926	1.59019	0.263936	-1.20023	0.00663592	0.727528	0.117517
gi|604950033|gb|GBBN01002290.1|	2.607	0.384	2.662	0.866	0.746	1.389	1.58995	-0.958069	0.938464	0.000666719	0.223803	0.029931	Unknown conserved, or fragments of known proteins		0.97
noHitAssembly_13294	0.948	1.535	0	0.315	1.279	0.278	1.58954	0.263222	-999999	0.0401666	0.589361	nan
noHitAssembly_21724	0.948	1.279	2.662	0.315	0.213	2.223	1.58954	2.58609	0.260003	0.0401666	0.00120332	0.498712	Enzymes	Metalloproteases	0.38
GXP_Contig_5661,GXP_Contig_10226,GXP_Contig_10224	0.948	26.418	0.081	0.315	28.678	0.556	1.58954	-0.118423	-2.77909	0.0401666	0.281546	0.032473
GXP_Contig_20548,GXP_Contig_28633	0.948	53.156	0.323	0.315	239.127	0.556	1.58954	-2.16947	-0.783551	0.0401666	0	0.394165	Ixodegrin family - prokineticin domain		3.2e-45
noHitAssembly_28539	0.948	0.576	1.129	0.315	0.32	0.648	1.58954	0.847997	0.80098	0.0401666	0.335621	0.216512
noHitAssembly_79501	0.948	0.768	2.5	0.315	0.533	5.279	1.58954	0.526971	-1.07834	0.0401666	0.465814	0.000602458	Unknown products		6.72e-17
noHitAssembly_70286	0.948	0.896	1.048	0.315	0.32	0	1.58954	1.48543	999999	0.0401666	0.059621	0.000420939
GXP_Contig_8887	0.948	0.256	1.129	0.315	0.107	0.37	1.58954	1.25853	1.60945	0.0401666	0.373617	0.0309057	Protein modification machinery		2.64e-08
noHitAssembly_76402	0.948	0.704	1.129	0.315	0.746	0.741	1.58954	-0.0836002	0.6075	0.0401666	0.90034	0.331909	Protein modification machinery		0.17
GXP_Contig_11273,GXP_Contig_18208	49.845	33.902	37.342	16.603	17.591	130.127	1.586	0.946533	-1.80105	7.01715e-50	5.1427e-16	4.91127e-139	Tranporters		2.04e-177
GXP_Contig_22885	0.237	12.665	0.726	0.079	8.422	1.297	1.58496	0.588612	-0.837137	0.304884	0.00104204	0.168801	Enzymes	Inositol polyphosphate phosphatase	1.44e-68
noHitAssembly_61998	0.237	2.751	0.081	0.079	3.518	0	1.58496	-0.354799	999999	0.304884	0.277689	nan	Enzymes	Metalloproteases	0.01
noHitAssembly_29885	0.237	1.215	0	0.079	1.173	0.185	1.58496	0.0507533	-999999	0.304884	0.922234	nan
GXP_Contig_23679,GXP_Contig_25551,GXP_Contig_596	0.237	48.551	0.081	0.079	14.073	0.648	1.58496	1.78657	-3	0.304884	1.84888e-56	0.0163918	Ixodes specific	Ixodes 8-cys family	6.51e-74
gi|442752738|gb|GADI01005279.1|	0.237	19.702	14.598	0.079	12.154	5.65	1.58496	0.696911	1.36945	0.304884	2.01337e-06	5.61459e-12	Protease inhibitor domains	Basic tail family	1.18e-69
gi|442747514|gb|GADI01007891.1|	0.237	2.303	2.5	0.079	6.823	12.318	1.58496	-1.56689	-2.30077	0.304884	6.38285e-08	1.47564e-19	Protease inhibitor domains	Basic tail family	1.46e-67
noHitAssembly_61027	0.237	5.309	5.162	0.079	3.092	1.482	1.58496	0.7799	1.80038	0.304884	0.00649452	5.79672e-07	Ixodes specific	Ixodes 14 kda family	9.12e-07
noHitAssembly_55698	0.237	1.023	0.161	0.079	0.107	0	1.58496	3.25712	999999	0.304884	0.00115139	nan	Unknown products		0.01
GXP_Contig_4870,GXP_Contig_4960,GXP_Contig_14557	0.237	33.199	28.874	0.079	20.363	28.526	1.58496	0.70519	0.0174935	0.304884	4.57788e-10	0.875827	Enzymes	Metalloproteases	1.38e-48
GXP_Contig_13063	0.237	17.591	6.291	0.079	1.173	8.799	1.58496	3.90656	-0.48405	0.304884	3.24553e-47	0.0275506	Protease inhibitor domains	Kunitz domains	0
GXP_Contig_6903	0.237	4.222	0.161	0.079	2.665	0.093	1.58496	0.663791	0.791758	0.304884	0.0351502	0.640422	Enzymes	Serine proteases	1.19e-66
noHitAssembly_69548	0.237	1.791	3.226	0.079	0.746	3.612	1.58496	1.26352	-0.163051	0.304884	0.0185738	0.615121	Unknown products		0.000486
noHitAssembly_33798	0.237	1.983	0.323	0.079	0.213	0.556	1.58496	3.21876	-0.783551	0.304884	6.89971e-06	0.394165	Possible Viral proteins		0.25
GXP_Contig_29002,GXP_Contig_20450	0.237	23.796	0.726	0.079	9.382	0.278	1.58496	1.34275	1.38488	0.304884	2.32715e-19	0.121213
GXP_Contig_24440	0.237	15.992	1.048	0.079	5.224	0.37	1.58496	1.61412	1.50204	0.304884	2.70983e-17	0.0479536	Unknown products		3.14e-10
GXP_Contig_18425,GXP_Contig_3148	0.237	18.358	11.291	0.079	22.175	17.69	1.58496	-0.272525	-0.647761	0.304884	0.0338775	4.81551e-05	Detoxification		0
GXP_Contig_22709,GXP_Contig_14852	0.237	76.057	0.242	0.079	15.458	0.185	1.58496	2.29873	0.387482	0.304884	2.13257e-120	0.767232	Lipocalins		5.89e-152
noHitAssembly_40769	0.237	2.623	36.052	0.079	0.107	0	1.58496	4.61554	999999	0.304884	5.74991e-09	3.37134e-74	Ixostatin		2.12e-08
GXP_Contig_8754	0.237	2.751	0	0.079	15.032	0	1.58496	-2.45001	999999	0.304884	4.79175e-27	nan	Lipocalins		3.2e-135
noHitAssembly_43010	0.237	1.215	0.807	0.079	0.213	0.093	1.58496	2.51203	3.11727	0.304884	0.00190075	0.00643653
noHitAssembly_67980	0.237	5.053	0.323	0.079	2.239	0.278	1.58496	1.17429	0.216449	0.304884	0.000188701	0.84398	Unknown products		9.52e-08
GXP_Contig_12619	0.237	2.687	0	0.079	0	0	1.58496	999999	999999	0.304884	1.63738e-09	nan	Lipocalins		3.48e-79
GXP_Contig_19435	0.237	1.407	0.484	0.079	26.759	0.556	1.58496	-4.24933	-0.200078	0.304884	2.28122e-74	0.810435	Uncharacterized families	Previously metastriate-specific proteins, not classified	3.03e-66
noHitAssembly_66712	0.237	14.584	0.161	0.079	0.213	0.093	1.58496	6.09739	0.791758	0.304884	1.0022e-44	0.640422	Unknown products		0.46
gi|604929110|gb|GBBN01022932.1|	0.237	68.828	0.484	0.079	0.107	0.185	1.58496	9.32924	1.38748	0.304884	3.09431e-156	0.205755	Ixodes specific	Ixodes 8-cys family	2.21e-59
GXP_Contig_21498,GXP_Contig_10439	0.237	1.407	0.403	0.079	112.687	0.834	1.58496	-6.32355	-1.04927	0.304884	0	0.183058	Salp15		5.98e-93
GXP_Contig_2871	0.237	1.087	0.565	0.079	0.426	0.278	1.58496	1.35143	1.02317	0.304884	0.0533946	0.282616
noHitAssembly_73987	0.237	14.584	4.678	0.079	4.158	8.891	1.58496	1.81042	-0.926454	0.304884	1.99765e-18	8.58278e-05
noHitAssembly_74268	0.237	7.228	2.904	0.079	3.731	2.593	1.58496	0.954034	0.163419	0.304884	0.00016446	0.652179
noHitAssembly_76087	0.237	2.431	0	0.079	0	0	1.58496	999999	999999	0.304884	9.98091e-09	nan	Unknown products		0.038
noHitAssembly_79311	0.237	4.094	0.161	0.079	2.559	0	1.58496	0.677931	999999	0.304884	0.0344753	nan
noHitAssembly_63543	0.237	2.239	0.081	0.079	0.64	0	1.58496	1.80671	999999	0.304884	0.000610194	nan	Unknown products		0.18
noHitAssembly_67053	0.237	4.478	1.048	0.079	3.092	0.556	1.58496	0.534314	0.914482	0.304884	0.0740077	0.181644	Unknown products		0.11
GXP_Contig_14678,GXP_Contig_8841,GXP_Contig_14676	0.237	1.023	0.968	0.079	0.107	0.093	1.58496	3.25712	3.3797	0.304884	0.00115139	0.00198831	Signal Transduction		1.41e-138
GXP_Contig_7863	0.237	2.175	1.371	0.079	2.772	1.574	1.58496	-0.349912	-0.199207	0.304884	0.341906	0.686394	Unknown products		9.63e-16
GXP_Contig_24200	0.237	0.96	1.936	0.079	0.746	1.482	1.58496	0.363859	0.385534	0.304884	0.563177	0.402476	Tranporters		0
noHitAssembly_26115	0.237	0	2.339	0.079	0	1.297	1.58496	999999	0.850713	0.304884	nan	0.0608367
noHitAssembly_5748	0.237	0.64	1.048	0.079	0.107	0.556	1.58496	2.58046	0.914482	0.304884	0.0220401	0.181644	Cytoskeletal proteins		0.21
GXP_Contig_6943	0.237	0	4.597	0.079	0	10.095	1.58496	999999	-1.13488	0.304884	nan	7.64651e-07	Enzymes	Metalloproteases	0
noHitAssembly_10787,noHitAssembly_58561	0.237	0.256	1.048	0.079	0.426	0.093	1.58496	-0.73471	3.49426	0.304884	0.462856	0.00110602	Protein synthesis		0.8
noHitAssembly_12549	0.237	0.064	2.016	0.079	0	2.13	1.58496	999999	-0.0793578	0.304884	nan	0.848949	Unknown products		5.05e-06
GXP_Contig_14548,GXP_Contig_21496	0.237	0.448	30.406	0.079	0.107	113.456	1.58496	2.06589	-1.8997	0.304884	0.0934564	1.85579e-130	Ixostatin		7.31e-81
noHitAssembly_26908	0.237	0	1.855	0.079	0	0.093	1.58496	999999	4.31804	0.304884	nan	3.37231e-06	Unknown products		0.23
GXP_Contig_2441	0.237	0.256	1.21	0.079	0.426	1.111	1.58496	-0.73471	0.123148	0.304884	0.462856	0.825906	Unknown conserved, or fragments of known proteins		9.91e-59
GXP_Contig_30998	0.237	0.512	9.84	0.079	0.213	114.475	1.58496	1.26529	-3.54023	0.304884	0.208301	7.32109e-257	Protease inhibitor domains	Kunitz domains	0
GXP_Contig_30166	0.237	0.896	2.42	0.079	0.32	3.056	1.58496	1.48543	-0.336637	0.304884	0.059621	0.353523
GXP_Contig_31840	0.237	0	3.145	0.079	0	1.667	1.58496	999999	0.915806	0.304884	nan	0.0206942	Protease inhibitor domains	TIL domain	1.41e-18
GXP_Contig_25387,GXP_Contig_9073	0.237	0.256	16.856	0.079	0.107	22.969	1.58496	1.25853	-0.446426	0.304884	0.373617	0.000949045
noHitAssembly_64645	0.237	0.192	1.855	0.079	0.426	3.427	1.58496	-1.14975	-0.885527	0.304884	0.285532	0.0189359	Transcription machinery		0.47
noHitAssembly_69403,noHitAssembly_60719,GXP_Contig_8901,GXP_Contig_8907,GXP_Contig_27291,GXP_Contig_24794,GXP_Contig_9625,GXP_Contig_23214	0.237	0	8.549	0.079	0.213	3.705	1.58496	-999999	1.20628	0.304884	nan	1.77719e-06	Signal Transduction		1.23e-07
GXP_Contig_14008	0.237	0.32	2.016	0.079	0.213	1.297	1.58496	0.587218	0.636317	0.304884	0.604353	0.176402	Detoxification		8.94e-42
GXP_Contig_14647	0.237	0.064	1.532	0.079	0.32	0.37	1.58496	-2.32193	2.04982	0.304884	0.127984	0.00299891	Unknown products		4.75e-09
GXP_Contig_14739	0.237	0	2.097	0.079	0.213	1.297	1.58496	-999999	0.693148	0.304884	nan	0.137142	Extracellular matrix		6.34e-06
noHitAssembly_31206	0.237	0.384	1.452	0.079	0.213	0.185	1.58496	0.850253	2.97244	0.304884	0.43177	0.000356449	Unknown products		0.24
noHitAssembly_72190	0.237	0.064	41.778	0.079	0.107	22.321	1.58496	-0.741467	0.904342	0.304884	0.713562	7.30927e-17	Glycine rich superfamily	Cuticle-like Ala rich family	0.056
noHitAssembly_51969	0.237	0.128	1.129	0.079	0.533	0.648	1.58496	-2.05799	0.80098	0.304884	0.0682007	0.216512	Unknown conserved, or fragments of known proteins		0.006
GXP_Contig_6292,GXP_Contig_18477,GXP_Contig_20505	0.237	0.128	1.371	0.079	0	1.76	1.58496	999999	-0.360347	0.304884	nan	0.453884
noHitAssembly_25108	0.237	0.192	1.613	0.079	0	2.038	1.58496	999999	-0.337408	0.304884	nan	0.448735	Unknown products		5.44e-18
noHitAssembly_14730	0.237	0.128	1.694	0.079	0.213	3.242	1.58496	-0.73471	-0.93645	0.304884	0.603674	0.0167172
noHitAssembly_17005	0.237	0.32	5.565	0.079	0.426	6.113	1.58496	-0.412782	-0.135499	0.304884	0.661991	0.585124	Unknown products		0.3
noHitAssembly_63960	0.237	0.256	1.21	0.079	0.213	0.834	1.58496	0.26529	0.536888	0.304884	0.825593	0.368697	Unknown products		6.44e-05
noHitAssembly_68718	0.237	0.064	2.258	0.079	0	4.446	1.58496	999999	-0.977462	0.304884	nan	0.00369216	Unknown products		1.48e-06
noHitAssembly_65308,noHitAssembly_5899	0.237	0.064	10.566	0.079	0	0.648	1.58496	999999	4.02729	0.304884	nan	1.54931e-27	Protease inhibitor domains	Basic tail family	5.64e-12
noHitAssembly_55725	0.237	0.064	1.048	0.079	0.107	1.111	1.58496	-0.741467	-0.0842201	0.304884	0.713562	0.884071	Unknown conserved, or fragments of known proteins		8.82e-06
GXP_Contig_27271	0.237	0.448	1.21	0.079	0.107	1.852	1.58496	2.06589	-0.614077	0.304884	0.0934564	0.209423	Metabolism, carbohydrate		5.09e-97
noHitAssembly_64958	0.237	0	1.129	0.079	0.213	3.149	1.58496	-999999	-1.47985	0.304884	nan	0.000695064	Unknown products		0.000106
GXP_Contig_1787,noHitAssembly_48326,GXP_Contig_13140,GXP_Contig_6126	0.237	0.896	16.534	0.079	0.64	37.788	1.58496	0.485427	-1.19249	0.304884	0.464155	2.47947e-23	Enzymes	Metalloproteases	4.9e-105
GXP_Contig_22301,GXP_Contig_22303	0.237	0.256	1.129	0.079	0.107	1.204	1.58496	1.25853	-0.0927899	0.304884	0.373617	0.867392	Protease inhibitor domains	TIL domain	1.16e-44
noHitAssembly_19942	0.237	0.448	1.29	0.079	0.213	0.648	1.58496	1.07265	0.993305	0.304884	0.302387	0.112889	Unknown products		0.000369
noHitAssembly_74916	0.237	0.576	1.048	0.079	0.426	1.019	1.58496	0.435215	0.0404847	0.304884	0.597313	0.94392	Unknown products		0.1
noHitAssembly_1854	0.237	0.256	1.774	0.079	0	0.37	1.58496	999999	2.26141	0.304884	nan	0.000682469	Unknown products		8.62e-11
noHitAssembly_39667,gi|241605687|ref|XM_002406065.1|	0.237	0.064	15.566	0.079	0.107	10.558	1.58496	-0.741467	0.560062	0.304884	0.713562	0.000817148
GXP_Contig_7257	0.237	0.448	3.145	0.079	0.213	2.686	1.58496	1.07265	0.227601	0.304884	0.302387	0.516694	Cytoskeletal proteins		1.16e-16
noHitAssembly_54914	0.237	0.256	1.21	0.079	0	0.834	1.58496	999999	0.536888	0.304884	nan	0.368697	Cytoskeletal proteins		0.25
noHitAssembly_14751	0.237	0.064	1.29	0.079	0	0.834	1.58496	999999	0.629252	0.304884	nan	0.283804	Extracellular matrix		0.5
GXP_Contig_8707	0.237	0.32	3.871	0.079	0.533	0	1.58496	-0.736064	999999	0.304884	0.411756	4.05101e-12	Unknown conserved, or fragments of known proteins		5.43e-96
GXP_Contig_3931	0.237	0.512	2.42	0.079	0.746	1.204	1.58496	-0.543032	1.00717	0.304884	0.458291	0.0281107
noHitAssembly_75500	0.237	0	1.613	0.079	0.32	0.926	1.58496	-999999	0.800662	0.304884	nan	0.139641	Protein export machinery		0.053
noHitAssembly_74181	0.237	0.192	6.049	0.079	0.107	8.15	1.58496	0.843496	-0.430103	0.304884	0.578277	0.0570887	Nuclear regulation		0.73
noHitAssembly_68220	0.237	0.128	4.92	0.079	0.107	2.593	1.58496	0.258533	0.924036	0.304884	0.876178	0.00356419	Transposable elements		0.001
GXP_Contig_17486	0.237	0.064	5.081	0.079	0	0.093	1.58496	999999	5.77174	0.304884	nan	1.37484e-15	Ixodes specific	Ixodes 8-cys family	1.61e-77
noHitAssembly_44972,GXP_Contig_7103	0.237	0.128	0.323	0.079	1.173	0.556	1.58496	-3.19599	-0.783551	0.304884	0.000564512	0.394165	Transposable elements		7.6e-07
noHitAssembly_57515	0.237	0.576	0	0.079	2.878	0.093	1.58496	-2.32093	-999999	0.304884	4.96389e-06	nan	Unknown products		1.66e-12
noHitAssembly_38662	0.237	0.064	0.242	0.079	1.812	0.278	1.58496	-4.82337	-0.200078	0.304884	1.06362e-06	0.865317	Unknown products		1.02e-07
noHitAssembly_76531	0.237	0.704	0.323	0.079	13.859	1.852	1.58496	-4.2991	-2.51948	0.304884	1.2938e-39	0.000215192	Unknown products		0.14
GXP_Contig_249	0.237	0.448	0.081	0.079	4.158	0.093	1.58496	-3.21432	-0.199309	0.304884	7.5466e-11	0.921992	Uncharacterized families	Previously metastriate-specific proteins, not classified	7.35e-74
noHitAssembly_65495	0.237	0.704	0.161	0.079	1.386	0.463	1.58496	-0.97728	-1.52395	0.304884	0.0920842	0.184281	Cytoskeletal proteins		0.84
GXP_Contig_20394	0.237	0.576	0.807	0.079	5.544	2.686	1.58496	-3.26679	-1.73482	0.304884	3.73507e-14	0.000440352	Detoxification		7.82e-42
GXP_Contig_23140	0.237	0.32	0	0.079	1.279	0	1.58496	-1.99887	999999	0.304884	0.0055616	nan	Uncharacterized families	Previously metastriate-specific proteins, not classified	5.23e-140
noHitAssembly_73630	0.237	0.64	0.081	0.079	1.279	0.278	1.58496	-0.998872	-1.77909	0.304884	0.0992365	0.249127	Protease inhibitor domains	Kunitz domains	0.99
noHitAssembly_47295,noHitAssembly_73647,noHitAssembly_62097	0.237	0.32	0.403	0.079	0.213	1.574	1.58496	0.587218	-1.96558	0.304884	0.604353	0.00341183	Signal Transduction		1.4e-16
noHitAssembly_10928,noHitAssembly_10929,noHitAssembly_8130,noHitAssembly_70201	0.237	0.192	0.645	0.079	0.107	1.945	1.58496	0.843496	-1.5924	0.304884	0.578277	0.00491852	Protein modification machinery		0.007
noHitAssembly_58191	0.237	0.448	0.403	0.079	0.32	1.019	1.58496	0.485427	-1.3383	0.304884	0.604725	0.0739734
noHitAssembly_5222,noHitAssembly_73707	0.237	0.32	0.403	0.079	0.32	1.019	1.58496	0	-1.3383	0.304884	0.999988	0.0739734	Nuclear regulation		2.16e-16
noHitAssembly_46311,noHitAssembly_4812	0.237	0	0.161	0.079	0.533	2.038	1.58496	-999999	-3.66202	0.304884	0.0110159	3.75722e-06	Protein synthesis		0.14
noHitAssembly_15476	0.237	0.064	0.968	0.079	0	1.945	1.58496	999999	-1.00669	0.304884	nan	0.0489924	8.9 kDa family		1.53e-05
GXP_Contig_3890	0.237	0.192	0.484	0.079	0.213	1.019	1.58496	-0.149747	-1.07408	0.304884	0.905683	0.133044
noHitAssembly_71127	0.237	0.192	0.242	0.079	0.213	1.389	1.58496	-0.149747	-2.52097	0.304884	0.905683	0.00135199	Unknown products		0.37
noHitAssembly_62583	0.237	0.192	0.726	0.079	0.32	1.574	1.58496	-0.736966	-1.11639	0.304884	0.524911	0.0538636
noHitAssembly_34279	0.237	0	0.323	0.079	0.213	1.297	1.58496	-999999	-2.00557	0.304884	nan	0.00705913	Unknown products		0.89
gi|242046505|ref|XM_002399586.1|	9.874	12.921	14.276	3.305	3.838	3.89	1.57898	1.75129	1.87575	4.45289e-11	7.90436e-16	1.26457e-17	Protein export machinery		3.85e-102
GXP_Contig_13604,noHitAssembly_45484	7.741	0.384	0.484	2.597	1.386	0.37	1.57567	-1.85175	0.387482	5.71305e-09	0.00610487	0.675506
GXP_Contig_23646	4.898	4.094	4.839	1.652	3.092	2.593	1.56798	0.404971	0.900087	3.92965e-06	0.185399	0.00469243	Unknown conserved, or fragments of known proteins		4e-157
GXP_Contig_10451,GXP_Contig_3747	4.898	2.495	4.355	1.652	1.919	1.482	1.56798	0.378685	1.55513	3.92965e-06	0.331794	3.50474e-05	Uncharacterized families	Uncharacterized possibly secreted proteins, mostly fragments	7.81e-07
GXP_Contig_2177	4.424	2.687	3.387	1.495	2.132	1.297	1.56521	0.333789	1.38483	1.18093e-05	0.371249	0.000814732	Unknown products		1.36e-32
GXP_Contig_4151	3.713	8.124	11.695	1.259	2.665	13.152	1.56031	1.60805	-0.16939	6.21319e-05	1.83431e-09	0.319382	Unknown products		0.46
GXP_Contig_15886	3.476	2.111	4.678	1.18	0.426	1.204	1.55864	2.309	1.95806	0.000108417	9.78917e-05	4.78341e-07	Transposable elements		5.76e-21
GXP_Contig_10992	3.476	8.636	4.759	1.18	5.97	3.334	1.55864	0.532632	0.513404	0.000108417	0.0133871	0.0873544	Unknown products		4.97e-05
GXP_Contig_951	39.576	7.868	29.277	13.455	133.902	43.623	1.55648	-4.08904	-0.575321	6.22727e-39	0	9.42292e-09	Protease inhibitor domains	Kunitz domains	3.87e-39
GXP_Contig_24992,noHitAssembly_55716,noHitAssembly_19547,noHitAssembly_39728,noHitAssembly_76491,GXP_Contig_8562,GXP_Contig_27325,GXP_Contig_281	3.002	2.367	3.468	1.023	1.599	1.389	1.55312	0.56589	1.32006	0.000332181	0.171486	0.00109897
GXP_Contig_846	7.583	3.902	1.774	2.597	1.919	1.482	1.54592	1.02386	0.259461	1.30344e-08	0.0033281	0.580692	Signal Transduction		2.48e-08
noHitAssembly_72613	2.528	0.576	0	0.866	1.066	0.741	1.54556	-0.888067	-999999	0.0010286	0.172624	0.00356385	Unknown conserved, or fragments of known proteins		0.064
noHitAssembly_74126	4.582	5.373	3.145	1.574	1.706	1.667	1.54154	1.65511	0.915806	1.03436e-05	5.96242e-07	0.0206942
GXP_Contig_19841,GXP_Contig_7775	2.291	1.279	2.016	0.787	0.853	1.111	1.54154	0.584399	0.859637	0.00181934	0.300061	0.0792611	Unknown products		1.65e-70
GXP_Contig_1980	4.582	0.384	0.323	1.574	0.107	0.278	1.54154	1.8435	0.216449	1.03436e-05	0.149682	0.84398	Signal Transduction		2.14e-14
GXP_Contig_5081	2.291	0.128	0.565	0.787	0.32	0.463	1.54154	-1.32193	0.287239	0.00181934	0.302764	0.732947
noHitAssembly_67587	2.054	0.768	0.645	0.708	0.32	0.278	1.53661	1.26303	1.21421	0.00323196	0.123308	0.186777	Unknown products		0.061
GXP_Contig_1900	2.054	1.151	0.807	0.708	1.066	1.204	1.53661	0.11068	-0.577195	0.00323196	0.839448	0.338143	Metabolism, energy		2.03e-22
GXP_Contig_1387	4.108	1.087	0	1.416	0.533	0.463	1.53661	1.02814	-999999	3.11988e-05	0.119791	0.0297878	Protein synthesis		0.64
gi|241603790|ref|XM_002405716.1|	2.054	1.407	1.532	0.708	0.853	1.667	1.53661	0.722005	-0.121838	0.00323196	0.18994	0.79756	Transcription machinery		0
noHitAssembly_45055	4.108	0.256	0.242	1.416	0.213	0.185	1.53661	0.26529	0.387482	3.11988e-05	0.825593	0.767232
noHitAssembly_60762	2.054	0.448	0.161	0.708	0.32	0.278	1.53661	0.485427	-0.788024	0.00323196	0.604725	0.54683	Ixodes specific	Ixodes 10 kDa peptide family - related to the WC family - includes some with RGD motif - has one member from Dermacentor	0.82
GXP_Contig_24209,GXP_Contig_18490	30.966	9.403	2.097	10.701	5.437	2.408	1.53294	0.79031	-0.199509	3.45945e-30	0.00024933	0.617554	Metabolism, carbohydrate		0
noHitAssembly_78465	3.871	1.407	6.372	1.338	0.426	5.464	1.53263	1.7237	0.221789	5.42997e-05	0.00859386	0.368953	Ixodes specific	P32 family	0.06
noHitAssembly_52019	1.817	0.704	0	0.629	0.32	0	1.53043	1.1375	999999	0.00577199	0.174459	nan
GXP_Contig_23853,noHitAssembly_24504,noHitAssembly_68685,noHitAssembly_19849,noHitAssembly_77389,noHitAssembly_7704,noHitAssembly_62537	1.817	1.279	1.452	0.629	1.599	0.834	1.53043	-0.322154	0.799922	0.00577199	0.504565	0.161116	Protein synthesis		7.05e-57
GXP_Contig_6262	1.817	1.599	1.613	0.629	0.746	0.741	1.53043	1.09992	1.1222	0.00577199	0.0463696	0.0501326
noHitAssembly_75234	1.817	2.047	2.339	0.629	0.32	1.389	1.53043	2.67737	0.751845	0.00577199	2.97314e-05	0.092137	Unknown products		0.31
noHitAssembly_63384	1.817	0.896	0.403	0.629	0	0.556	1.53043	999999	-0.464305	0.00577199	0.00097432	0.59524	Lipocalins		0.83
noHitAssembly_65147	3.634	4.734	4.517	1.259	4.691	5.65	1.52928	0.0131642	-0.322886	9.46614e-05	0.960775	0.225699	Unknown products		2.8e-55
noHitAssembly_64613	3.397	0.768	1.532	1.18	0.213	0.741	1.52547	1.85025	1.04787	0.000165332	0.0416106	0.0708608
noHitAssembly_65870	4.977	27.634	62.587	1.731	15.778	57.145	1.52367	0.80853	0.131236	5.21137e-06	1.5168e-10	0.0902624	Protease inhibitor domains	Kunitz domains	1.52e-34
noHitAssembly_36374	4.977	4.35	7.097	1.731	1.599	0.37	1.52367	1.44385	4.26161	5.21137e-06	4.83016e-05	1.37248e-19	Enzymes	Metalloproteases	0.022
noHitAssembly_71240	4.977	0.448	0.807	1.731	0.853	0.093	1.52367	-0.929047	3.11727	5.21137e-06	0.205278	0.00643653	Unknown products		3.44e-05
noHitAssembly_67874,GXP_Contig_25528,GXP_Contig_6814	94.161	0.96	0.565	32.812	1.173	0.37	1.52091	-0.289097	0.610726	3.36641e-87	0.605294	0.492658
GXP_Contig_30084	4.74	1.599	3.145	1.652	1.066	1.389	1.52067	0.584963	1.17901	9.0272e-06	0.24661	0.00443799	Possible Viral proteins		0.63
noHitAssembly_34054	1.58	0.064	0.242	0.551	0	0	1.5198	999999	999999	0.0103772	nan	nan
noHitAssembly_64459	1.58	0.192	0.242	0.551	0.32	0	1.5198	-0.736966	999999	0.0103772	0.524911	nan
noHitAssembly_46940,noHitAssembly_53876	10.822	7.996	2.742	3.777	2.878	0.926	1.51865	1.47421	1.56614	2.0398e-11	2.19505e-08	0.000967588	Protein synthesis		0.004
GXP_Contig_27678	2.923	3.326	7.178	1.023	1.706	4.168	1.51464	0.963171	0.784227	0.000507704	0.00995234	0.00220006	Signal Transduction		2.01e-11
GXP_Contig_14592	1.343	0.192	0.242	0.472	0.32	0.556	1.5086	-0.736966	-1.20008	0.0188182	0.524911	0.225336	Unknown products		3.33e-41
noHitAssembly_44413	1.343	0.768	1.29	0.472	0.533	0.185	1.5086	0.526971	2.80177	0.0188182	0.465814	0.00108132	Unknown conserved, or fragments of known proteins		0.3
GXP_Contig_25177	1.343	0.32	0.968	0.472	1.173	3.427	1.5086	-1.87406	-1.82387	0.0188182	0.0110022	3.97783e-05
GXP_Contig_14136	1.343	96.59	2.258	0.472	74.414	7.78	1.5086	0.3763	-1.78472	0.0188182	1.90296e-09	1.07188e-09	Ixodes specific	P32 family	4.87e-145
noHitAssembly_45390	1.343	0.384	0.081	0.472	0.213	0.37	1.5086	0.850253	-2.19153	0.0188182	0.43177	0.126901	Unknown products		0.44
GXP_Contig_8578,GXP_Contig_2826,GXP_Contig_1168	1.343	1.535	1.855	0.472	0.64	0.556	1.5086	1.26209	1.73826	0.0188182	0.0293051	0.00344574	Proteasome machinery		1.24e-178
GXP_Contig_9790	1.343	0.512	3.145	0.472	0.32	2.686	1.5086	0.678072	0.227601	0.0188182	0.454716	0.516694	Transposable elements		7.32e-86
GXP_Contig_8365	1.343	0.704	2.581	0.472	0.32	0.556	1.5086	1.1375	2.21477	0.0188182	0.174459	5.18986e-05	Enzymes	Serine proteases	3.11e-31
noHitAssembly_53577	1.343	0.32	0.242	0.472	0	0.185	1.5086	999999	0.387482	0.0188182	0.105437	0.767232
noHitAssembly_6624	1.343	0.512	2.097	0.472	0.32	0.741	1.5086	0.678072	1.50078	0.0188182	0.454716	0.00515791	Unknown products		0.47
noHitAssembly_34680	1.343	0.128	0.726	0.472	0	0.185	1.5086	999999	1.97244	0.0188182	nan	0.0464183	Unknown products		8.21e-07
GXP_Contig_2674	1.343	0.256	5.565	0.472	0.107	2.038	1.5086	1.25853	1.44923	0.0188182	0.373617	8.99814e-06	Unknown conserved, or fragments of known proteins		5.4e-65
noHitAssembly_69569	1.343	2.623	1.452	0.472	0.64	0.556	1.5086	2.03507	1.38488	0.0188182	5.92909e-05	0.0284077	Unknown products		1.96e-36
noHitAssembly_66329	4.029	0.576	0.242	1.416	0.959	0.463	1.5086	-0.735462	-0.936005	4.72584e-05	0.270797	0.365774	Unknown products		1.76e-19
noHitAssembly_77260	1.343	0.64	2.662	0.472	0.426	0.834	1.5086	0.587218	1.67439	0.0188182	0.463695	0.000644836
noHitAssembly_76948	1.343	0.192	0.242	0.472	0.32	0.093	1.5086	-0.736966	1.3797	0.0188182	0.524911	0.370937	Unknown products		0.000678
noHitAssembly_75953	5.135	5.053	3.871	1.81	3.305	1.852	1.50437	0.61249	1.06362	4.53751e-06	0.0318192	0.00367403	Protein synthesis		5.44e-06
GXP_Contig_32142	3.792	2.942	4.275	1.338	1.919	1.76	1.50288	0.616443	1.28035	8.22918e-05	0.0994053	0.000400835	Unknown products		1.91e-50
GXP_Contig_8612	13.587	11.578	7.42	4.8	4.904	6.02	1.50112	1.23936	0.301656	9.57825e-14	3.70626e-09	0.193036	Detoxification		5.09e-49
GXP_Contig_10495	3.555	1.855	1.21	1.259	1.386	0.278	1.49757	0.420492	2.12185	0.000143541	0.35594	0.00698714	Unknown conserved, or fragments of known proteins		2.81e-16
GXP_Contig_7418,GXP_Contig_30395	3.555	1.151	2.742	1.259	1.173	1.482	1.49757	-0.0273152	0.887683	0.000143541	0.960573	0.0353565	Transcription factor		7.25e-15
GXP_Contig_26657,GXP_Contig_29089,GXP_Contig_14950,GXP_Contig_29090	5.767	0.704	77.911	2.046	1.386	113.734	1.49501	-0.97728	-0.545765	1.32115e-06	0.0920842	9.65738e-19
GXP_Contig_4024,noHitAssembly_74782,noHitAssembly_74781,noHitAssembly_42257,noHitAssembly_60732,noHitAssembly_10127,noHitAssembly_32882	9.084	3.134	4.92	3.226	1.493	1.852	1.49358	1.06979	1.40957	1.3103e-09	0.00635956	4.36902e-05	Unknown products		2.39e-14
noHitAssembly_68355	1.106	0	0	0.393	0	0	1.49275	999999	999999	0.0345241	nan	nan
noHitAssembly_76312	1.106	0.384	0.565	0.393	0.213	0.185	1.49275	0.850253	1.61073	0.0345241	0.43177	0.126976	Unknown products		5.1e-05
noHitAssembly_9120	1.106	0.448	3.145	0.393	0.853	0.463	1.49275	-0.929047	2.76398	0.0345241	0.205278	4.01351e-07	Unknown products		3.22e-64
GXP_Contig_18262	1.106	0.256	0.081	0.393	0.32	0	1.49275	-0.321928	999999	0.0345241	0.76537	nan	Signal Transduction		1.42e-09
noHitAssembly_67895	1.106	0.768	1.452	0.393	0.107	1.297	1.49275	2.8435	0.162863	0.0345241	0.00828308	0.749939	Unknown products		7.98e-25
GXP_Contig_6420	1.106	1.023	2.742	0.393	1.386	2.038	1.49275	-0.438121	0.428075	0.0345241	0.408024	0.271509
noHitAssembly_74174	1.106	0.384	0.484	0.393	0.64	0.278	1.49275	-0.736966	0.799922	0.0345241	0.368573	0.418482	Unknown products		0.32
noHitAssembly_62028	1.106	2.175	0.403	0.393	1.493	0.926	1.49275	0.542801	-1.20023	0.0345241	0.206337	0.117517
noHitAssembly_14106,GXP_Contig_5850,GXP_Contig_23020	1.106	0.64	0.242	0.393	0.533	0.093	1.49275	0.263936	1.3797	0.0345241	0.727528	0.370937	Transposable elements		1.28e-15
GXP_Contig_30289	1.106	0.256	0.403	0.393	0.213	0	1.49275	0.26529	999999	0.0345241	0.825593	0.0540252	Tranporters		8.28e-06
GXP_Contig_12169	1.106	0.384	0.484	0.393	0.426	1.297	1.49275	-0.149747	-1.4221	0.0345241	0.866926	0.0346494	Tranporters		3.59e-103
noHitAssembly_73188	1.106	0.064	0.323	0.393	0	0	1.49275	999999	999999	0.0345241	nan	nan	Protein synthesis		0.45
noHitAssembly_67525	1.106	0.256	0.161	0.393	0.107	0.185	1.49275	1.25853	-0.200465	0.0345241	0.373617	0.889856	Unknown products		0.69
noHitAssembly_25502	1.106	0.256	0.081	0.393	0	0.278	1.49275	999999	-1.77909	0.0345241	nan	0.249127
GXP_Contig_8711	6.635	5.053	7.985	2.361	2.345	4.631	1.4907	1.10755	0.785969	2.24304e-07	0.000368725	0.00121642
noHitAssembly_25950,GXP_Contig_10372,GXP_Contig_15829,noHitAssembly_73165,GXP_Contig_3493	5.293	2.047	4.597	1.888	2.452	3.89	1.48723	-0.260448	0.240923	3.93993e-06	0.49912	0.40807	Unknown conserved, or fragments of known proteins		2.97e-50
GXP_Contig_12613	4.187	5.373	7.823	1.495	1.386	3.89	1.48577	1.9548	1.00795	4.09831e-05	2.17303e-08	7.75096e-05	Unknown conserved, or fragments of known proteins		1.86e-67
GXP_Contig_19789	23.777	20.086	9.275	8.498	8.316	6.668	1.48437	1.27223	0.476093	1.5277e-22	2.22995e-15	0.0258669	Unknown products		3.85e-36
GXP_Contig_16442,GXP_Contig_21039	6.162	1.087	2.016	2.203	1.599	2.408	1.48393	-0.556818	-0.25634	6.65115e-07	0.268101	0.525658	Enzymes	Metalloproteases	1.65e-08
GXP_Contig_26152	1.975	0.832	2.984	0.708	0.426	5.094	1.48003	0.96573	-0.771551	0.00497535	0.197489	0.0110018	Unknown conserved, or fragments of known proteins		0
noHitAssembly_72020	1.975	0.64	1.774	0.708	0.32	0.926	1.48003	1	0.937922	0.00497535	0.243717	0.0762925
noHitAssembly_65298	1.975	6.333	0.081	0.708	1.279	0	1.48003	2.30787	999999	0.00497535	1.50249e-11	nan	Enzymes	Metalloproteases	1.45e-10
noHitAssembly_69478	1.975	1.983	13.227	0.708	1.279	3.427	1.48003	0.632668	1.94847	0.00497535	0.166623	3.19455e-17	Signal Transduction		0.36
noHitAssembly_5113	1.975	0.512	0.968	0.708	0	1.482	1.48003	999999	-0.614466	0.00497535	0.0215299	0.261589	Immunity related	Alpha-2-macroglobulin	0.36
gi|241682507|ref|XM_002401062.1|	3.95	8.316	9.84	1.416	5.65	13.43	1.48003	0.557639	-0.448729	7.12721e-05	0.0114071	0.0111016	Unknown conserved, or fragments of known proteins		2.1e-35
noHitAssembly_79503	2.844	2.815	5.323	1.023	2.132	2.593	1.47512	0.400927	1.03762	0.000771523	0.277182	0.000843815	Signal Transduction		2.5e-39
GXP_Contig_27388	2.844	0.96	2.5	1.023	0.853	2.501	1.47512	0.170489	-0.000576963	0.000771523	0.779354	0.999482
GXP_Contig_7421,GXP_Contig_21738,GXP_Contig_6917	6.556	2.431	3.226	2.361	2.772	4.168	1.47342	-0.189377	-0.369609	3.34883e-07	0.596741	0.237615	Unknown conserved, or fragments of known proteins		4.27e-59
GXP_Contig_30739	7.425	4.414	3.145	2.675	1.706	1.574	1.47285	1.37147	0.998624	5.71541e-08	8.21523e-05	0.0129177
gi|604935427|gb|GBBN01016622.1|	11.138	16.248	2.742	4.013	31.237	1.111	1.47274	-0.942994	1.30337	2.98538e-11	8.60353e-15	0.00405867	Signal Transduction		2.84e-72
GXP_Contig_22869	24.883	12.665	0.887	8.97	30.277	2.408	1.47198	-1.25738	-1.44083	3.03668e-23	5.19647e-22	0.00364848	Ixodes specific	Ixodes 8-cys family	6.46e-79
gi|442761768|gb|GADI01000765.1|	6.319	59.489	63.958	2.282	62.58	90.858	1.4694	-0.0730787	-0.506489	5.76383e-07	0.322422	1.56414e-13	Glycine rich superfamily	Collagen-like family	4.04e-41
noHitAssembly_75825	1.738	0.576	0.081	0.629	0.107	0.093	1.4663	2.42846	-0.199309	0.00891053	0.0358156	0.921992	Unknown products		0.36
noHitAssembly_12348	1.738	0.256	0.807	0.629	0	0.37	1.4663	999999	1.12504	0.00891053	nan	0.166021	Unknown products		2.74e-09
noHitAssembly_66130	1.738	0.512	0.403	0.629	0.746	0.185	1.4663	-0.543032	1.12325	0.00891053	0.458291	0.327375	Unknown products		8.79e-12
GXP_Contig_9523	1.738	0.576	1.936	0.629	0.426	2.038	1.4663	0.435215	-0.0740751	0.00891053	0.597313	0.861768	Unknown products		0.000315
noHitAssembly_52621,noHitAssembly_11659,noHitAssembly_72826,noHitAssembly_34396,noHitAssembly_24090	1.738	0.704	0.565	0.629	0.213	0.648	1.4663	1.72472	-0.197743	0.00891053	0.0631497	0.795571
noHitAssembly_69866	1.738	1.151	0.645	0.629	0.533	0.37	1.4663	1.11068	0.801774	0.00891053	0.088278	0.350191	Unknown conserved, or fragments of known proteins		0.38
GXP_Contig_24594	2.607	1.343	2.178	0.944	0.533	0.278	1.46553	1.33325	2.96985	0.00135871	0.0334932	1.22653e-05	Transcription machinery		0.000349
GXP_Contig_17524	2.607	0.832	0.484	0.944	0.533	0.648	1.46553	0.642448	-0.420987	0.00135871	0.364212	0.598118	Unknown products		0.002
GXP_Contig_4156	5.214	2.431	10.324	1.888	3.092	8.243	1.46553	-0.34699	0.324761	5.8948e-06	0.319318	0.0997249	Unknown products		4.19e-31
GXP_Contig_27012	10.427	6.78	10.082	3.777	4.051	5.187	1.46501	0.743007	0.95881	1.48822e-10	0.00319298	1.67779e-05	Signal Transduction		6.2e-07
noHitAssembly_59137,noHitAssembly_5609,noHitAssembly_59276,noHitAssembly_54078,GXP_Contig_26146,noHitAssembly_2706,noHitAssembly_13683	0.869	1.279	1.048	0.315	0.64	0.741	1.464	0.998872	0.500093	0.064398	0.0992265	0.4325	Protein synthesis		1.9e-17
gi|442755394|gb|GADI01003951.1|	0.869	5.693	3.226	0.315	1.279	1.482	1.464	2.15417	1.1222	0.064398	8.62584e-10	0.00560207	Glycine rich superfamily	Collagen-like family	2.25e-21
noHitAssembly_2307	0.869	1.151	1.048	0.315	1.066	1.389	1.464	0.11068	-0.406408	0.064398	0.839448	0.456568	Unknown products		0.1
GXP_Contig_4439,GXP_Contig_1467,GXP_Contig_7381	0.869	1.087	1.371	0.315	0.426	1.019	1.464	1.35143	0.428075	0.064398	0.0533946	0.436846
GXP_Contig_21051	0.869	2.047	1.21	0.315	1.812	0.463	1.464	0.175928	1.38592	0.064398	0.672744	0.0454294	Unknown products		0.069
GXP_Contig_31568	0.869	1.535	0.081	0.315	2.239	0.185	1.464	-0.544616	-1.19153	0.064398	0.198932	0.483918	Unknown conserved, or fragments of known proteins		2.66e-62
GXP_Contig_5037	0.869	1.279	0.968	0.315	0.746	0.37	1.464	0.777769	1.38748	0.064398	0.182745	0.0735438	Unknown products		1.08e-06
noHitAssembly_50035	0.869	2.687	0.242	0.315	1.279	0.185	1.464	1.07098	0.387482	0.064398	0.0115293	0.767232	Unknown products		0.16
gi|442758592|gb|GADI01002353.1|	0.869	135.354	1.613	0.315	130.598	1.297	1.464	0.0516047	0.314568	0.064398	0.302308	0.52716	8.9 kDa family		7.94e-55
noHitAssembly_64858	0.869	0.64	1.532	0.315	1.493	1.76	1.464	-1.22207	-0.200159	0.064398	0.0362264	0.669494	Unknown products		0.71
noHitAssembly_24319	0.869	0.32	1.613	0.315	0	0.185	1.464	999999	3.12415	0.064398	0.105437	0.000116551	Transposable elements		4.37e-05
GXP_Contig_20447	0.869	0.448	3.226	0.315	0.426	0.834	1.464	0.0726453	1.95163	0.064398	0.935705	3.00152e-05	Cytoskeletal proteins		1.04e-50
noHitAssembly_49481	0.869	0.32	1.129	0.315	0.533	0.278	1.464	-0.736064	2.02189	0.064398	0.411756	0.0115046	Unknown products		2.19e-26
noHitAssembly_79459	0.869	0.704	6.291	0.315	0.107	5.742	1.464	2.71796	0.131736	0.064398	0.0135256	0.590068	Unknown products		0.88
gi|604925928|gb|GBBN01026112.1|	0.869	0.128	1.21	0.315	0.32	1.019	1.464	-1.32193	0.247853	0.064398	0.302764	0.662838	Unknown conserved, or fragments of known proteins		0.13
noHitAssembly_37335	0.869	0.704	1.855	0.315	0.746	2.964	1.464	-0.0836002	-0.676126	0.064398	0.90034	0.0840256
noHitAssembly_13352	0.869	0.896	1.452	0.315	0.32	0.648	1.464	1.48543	1.16398	0.064398	0.059621	0.055865	Unknown products		0.62
noHitAssembly_76061	0.869	0.384	1.21	0.315	0.107	0.556	1.464	1.8435	1.12185	0.064398	0.149682	0.0898107	Unknown products		1.24e-10
noHitAssembly_7608	0.869	0.448	0.242	0.315	1.066	0.185	1.464	-1.25064	0.387482	0.064398	0.0713651	0.767232	Signal Transduction		0.13
noHitAssembly_24324	0.869	0.256	0.161	0.315	1.173	0.093	1.464	-2.19599	0.791758	0.064398	0.0048375	0.640422	Unknown products		0.057
noHitAssembly_33799	0.869	0.256	0.323	0.315	0.107	1.111	1.464	1.25853	-1.78225	0.064398	0.373617	0.0211697
GXP_Contig_20150	4.977	1.599	1.21	1.81	0.64	2.408	1.45929	1.32103	-0.992828	1.01911e-05	0.0212016	0.0303371	Unknown products		1.9e-22
GXP_Contig_26531	9.479	6.717	12.501	3.462	1.706	6.205	1.45313	1.9772	1.01054	1.27041e-09	2.87338e-10	5.56725e-07	Nuclear regulation		2.53e-117
noHitAssembly_27840	2.37	1.151	1.532	0.866	0.107	1.204	1.45245	3.42721	0.347581	0.00240104	0.000428085	0.498494	Unknown products		9.19e-10
noHitAssembly_10637	2.37	1.343	0.726	0.866	1.173	0.926	1.45245	0.195256	-0.351043	0.00240104	0.703589	0.595171	Unknown products		0.11
noHitAssembly_73124	2.37	1.087	2.178	0.866	0.213	0.741	1.45245	2.35143	1.55546	0.00240104	0.00469635	0.0034341	Unknown products		1.96e-06
noHitAssembly_75068	46.053	0.256	0.323	16.839	0.107	0.093	1.45149	1.25853	1.79623	8.93534e-41	0.373617	0.211495	Unknown products		4.36e-23
GXP_Contig_7304,noHitAssembly_13281,noHitAssembly_37216,noHitAssembly_21476,GXP_Contig_19576	9.874	2.751	6.049	3.62	2.559	5.001	1.44764	0.104376	0.27448	6.42799e-10	0.768298	0.282782
GXP_Contig_31831	28.754	140.343	180.34	10.544	69.723	85.301	1.44734	1.00925	1.08008	5.50728e-26	8.29648e-68	1.11801e-89	Nuclear regulation		7.93e-36
GXP_Contig_32507,GXP_Contig_30797	4.503	6.141	11.614	1.652	4.904	9.54	1.44667	0.324515	0.283804	3.05469e-05	0.187699	0.124227	Natural immunity products, not secreted		7.6e-76
GXP_Contig_29540	1.501	0.192	0.081	0.551	0	0	1.4458	999999	999999	0.0160765	nan	nan	Unknown products		0.9
GXP_Contig_21429	1.501	0.448	0.484	0.551	0	0	1.4458	999999	999999	0.0160765	0.0364522	0.0287896	Signal Transduction		8.41e-13
noHitAssembly_74925	1.501	1.151	3.952	0.551	1.066	1.204	1.4458	0.11068	1.71475	0.0160765	0.839448	2.36577e-05
gi|241606432|ref|XM_002405695.1|,noHitAssembly_58411	3.002	5.757	3.387	1.102	0.853	1.574	1.4458	2.7547	1.10557	0.000663439	1.17601e-12	0.00505168
noHitAssembly_66233	1.501	0.576	0.403	0.551	0.533	0.093	1.4458	0.111933	2.11548	0.0160765	0.886085	0.119381	Transcription machinery		0.34
GXP_Contig_3402,GXP_Contig_13508	1.501	0.192	0.161	0.551	0	0.185	1.4458	999999	-0.200465	0.0160765	nan	0.889856	Tranporters		8.43e-08
GXP_Contig_24713	1.501	139.576	20.647	0.551	0.426	0.463	1.4458	8.35598	5.47878	0.0160765	0	3.50378e-58	Salp15		1.87e-90
noHitAssembly_41748	1.501	0.064	0.242	0.551	0	0.278	1.4458	999999	-0.200078	0.0160765	nan	0.865317	Unknown products		3.76e-53
noHitAssembly_52225	1.501	1.343	1.452	0.551	1.493	0.37	1.4458	-0.152755	1.97244	0.0160765	0.753913	0.00485493	Enzymes	Endonucleases	0.67
noHitAssembly_13685	1.501	0.576	0.323	0.551	0.426	0	1.4458	0.435215	999999	0.0160765	0.597313	nan	Unknown conserved, or fragments of known proteins		0.062
GXP_Contig_15756	1.501	1.791	0.726	0.551	1.812	1.297	1.4458	-0.0168176	-0.837137	0.0160765	0.968341	0.168801	Metabolism, lipid		3.71e-129
GXP_Contig_8437,GXP_Contig_24371,GXP_Contig_6784,noHitAssembly_20009,GXP_Contig_30621,GXP_Contig_8330,GXP_Contig_8005	19.274	5.693	10.969	7.082	3.305	3.797	1.44443	0.784539	1.5305	6.76502e-18	0.00462072	8.61836e-11	Transposable elements		4.49e-67
noHitAssembly_66682,noHitAssembly_63627	17.932	16.695	2.339	6.61	0.533	0.093	1.43981	4.96914	4.65252	1.10379e-16	4.70474e-50	1.12803e-07
noHitAssembly_11593,noHitAssembly_55011,noHitAssembly_49698,noHitAssembly_45230,noHitAssembly_49736,noHitAssembly_49690,GXP_Contig_2568,GXP_Contig_15281,noHitAssembly_33633,noHitAssembly_33634	8.531	0.96	1.29	3.147	0.959	1.482	1.43874	0.00150359	-0.200174	1.08792e-08	0.99998	0.695281	Unknown products		0.003
noHitAssembly_14563	2.133	0.256	0.484	0.787	0.107	0.185	1.43845	1.25853	1.38748	0.00426046	0.373617	0.205755	Babesia proteins		0.93
noHitAssembly_72947	2.133	0.832	1.21	0.787	0.64	1.019	1.43845	0.378512	0.247853	0.00426046	0.57526	0.662838	Unknown products		0.000289
noHitAssembly_66756	2.765	0.768	1.21	1.023	0.959	0.926	1.43447	-0.320425	0.385923	0.00116541	0.605221	0.508054	Unknown products		1.8e-28
gi|442746578|gb|GADI01008359.1|	2.765	60.704	3.71	1.023	31.983	5.372	1.43447	0.924486	-0.53404	0.00116541	2.00002e-26	0.0596731	Ixodes specific	Ixodes 8-cys family	7.67e-100
noHitAssembly_39859	3.397	0.32	0.161	1.259	0.32	0.278	1.43198	0	-0.788024	0.000325167	0.999988	0.54683
GXP_Contig_29158,GXP_Contig_25524	3.397	6.461	18.066	1.259	4.584	18.431	1.43198	0.49515	-0.0288572	0.000325167	0.0453326	0.837161	Unknown conserved, or fragments of known proteins		1.11e-24
GXP_Contig_16580,GXP_Contig_2194,GXP_Contig_1328,GXP_Contig_9050,GXP_Contig_25573	43.921	38.316	100.252	16.288	20.043	100.305	1.4311	0.934848	-0.000762505	3.49171e-38	1.4578e-17	0.989843	Metabolism, carbohydrate		1.19e-89
GXP_Contig_7503,GXP_Contig_15238,GXP_Contig_629,GXP_Contig_16740	4.029	1.087	1.936	1.495	0.853	2.501	1.43028	0.349734	-0.369426	9.19707e-05	0.551029	0.36031
GXP_Contig_24255,GXP_Contig_16271	8.057	3.71	19.276	2.99	1.386	6.761	1.4301	1.42049	1.5115	3.18795e-08	0.000208974	1.53531e-17	Unknown conserved, or fragments of known proteins		4.61e-77
GXP_Contig_4385,GXP_Contig_4077,GXP_Contig_8893	8.057	5.757	3.226	2.99	1.706	1.297	1.4301	1.7547	1.31457	3.18795e-08	7.25651e-08	0.00169453
gi|684283203|gb|GBIH01000178.1|	4.661	1.215	2.097	1.731	0.533	0.741	1.42903	1.18875	1.50078	2.62735e-05	0.064451	0.00515791	Transcription machinery		3.11e-74
gi|604933592|gb|GBBN01018455.1|	5.925	1.407	0.645	2.203	0.64	1.111	1.42735	1.13648	-0.784488	2.19016e-06	0.0547919	0.22819	Unknown products		0.8
noHitAssembly_72825	13.113	0	0	4.878	0	0	1.42664	999999	999999	1.89292e-12	nan	nan
GXP_Contig_19683,GXP_Contig_24682	1.896	1.791	4.517	0.708	1.706	1.852	1.42114	0.0701477	1.28628	0.00759762	0.871828	0.000261902	Detoxification		1.32e-144
noHitAssembly_69249	1.264	0.64	0.323	0.472	0.64	0.278	1.42114	0	0.216449	0.0292876	0.999984	0.84398	Uncharacterized families	Uncharacterized possibly secreted proteins, mostly fragments	4.47e-05
noHitAssembly_5051,GXP_Contig_5080,GXP_Contig_10961,noHitAssembly_61493	1.264	9.531	5.162	0.472	9.168	3.056	1.42114	0.0560205	0.756286	0.0292876	0.766828	0.0118999
GXP_Contig_16942	1.264	0.128	0.161	0.472	0.426	0	1.42114	-1.73471	999999	0.0292876	0.145656	nan	Transposable elements		1.81e-46
noHitAssembly_74243	2.528	0.96	1.613	0.944	1.173	0.278	1.42114	-0.289097	2.53659	0.0020533	0.605294	0.000529368
noHitAssembly_66615	1.264	1.983	0.807	0.472	1.173	1.667	1.42114	0.757482	-1.04661	0.0292876	0.104789	0.0597163
noHitAssembly_37045	1.264	0.576	1.129	0.472	1.493	4.723	1.42114	-1.37407	-2.06466	0.0292876	0.0218136	1.63069e-07
noHitAssembly_74168	1.264	0.64	0.565	0.472	0.426	0	1.42114	0.587218	999999	0.0292876	0.463695	0.0154555	Multiple coagulation deficiency-like protein family - possibly housekeeping		0.019
noHitAssembly_32447	1.264	0.192	0.081	0.472	0	0.463	1.42114	999999	-2.51502	0.0292876	nan	0.0642791	Unknown products		0.84
GXP_Contig_17404	1.896	0.192	0.645	0.708	0.32	0.463	1.42114	-0.736966	0.478287	0.00759762	0.524911	0.554835
noHitAssembly_77412	1.264	0.192	0	0.472	0.107	0	1.42114	0.843496	999999	0.0292876	0.578277	nan	Unknown products		0.046
noHitAssembly_77207	1.264	0.192	0.242	0.472	0	0	1.42114	999999	999999	0.0292876	nan	nan	Unknown products		0.2
GXP_Contig_30306	3.16	1.535	0.242	1.18	0.64	1.111	1.42114	1.26209	-2.19878	0.000568439	0.0293051	0.00819645
noHitAssembly_78671	1.264	0.32	0	0.472	0	0.278	1.42114	999999	-999999	0.0292876	0.105437	nan	Unknown products		0.075
GXP_Contig_27604	3.16	12.346	3.065	1.18	6.397	4.26	1.42114	0.948576	-0.474966	0.000568439	9.50656e-07	0.131616	Metabolism, lipid		6.32e-26
GXP_Contig_5638	1.264	0.96	2.258	0.472	0.746	0.926	1.42114	0.363859	1.28596	0.0292876	0.563177	0.00984654	Unknown products		7.07e-53
noHitAssembly_74978	1.896	1.087	1.613	0.708	1.279	0.926	1.42114	-0.234664	0.800662	0.00759762	0.658965	0.139641	Possible Viral proteins		4.25e-06
noHitAssembly_59130	1.264	0.256	0.484	0.472	0.426	0.741	1.42114	-0.73471	-0.614466	0.0292876	0.462856	0.427295	Unknown conserved, or fragments of known proteins		3.63e-15
noHitAssembly_48298	1.896	0.128	0.081	0.708	0.32	0	1.42114	-1.32193	999999	0.00759762	0.302764	nan	Unknown products		0.002
noHitAssembly_64879	3.16	0.576	1.048	1.18	0.107	0.093	1.42114	2.42846	3.49426	0.000568439	0.0358156	0.00110602	Unknown products		0.002
noHitAssembly_1278	1.264	0.32	0.403	0.472	0.426	0.278	1.42114	-0.412782	0.535695	0.0292876	0.661991	0.603768	Nuclear regulation		0.05
noHitAssembly_75213,noHitAssembly_54072	1.264	0.832	1.29	0.472	0.64	0.185	1.42114	0.378512	2.80177	0.0292876	0.57526	0.00108132	Protein synthesis		4.41e-37
GXP_Contig_33340,GXP_Contig_29913	1.264	1.535	2.581	0.472	0.959	2.038	1.42114	0.678636	0.340776	0.0292876	0.195375	0.388701	Unknown conserved, or fragments of known proteins		2.84e-26
GXP_Contig_24198,GXP_Contig_22100	4.424	1.343	4.678	1.652	0.959	3.519	1.42114	0.485857	0.410726	4.54929e-05	0.369964	0.167522	Tranporters		0
noHitAssembly_77497	1.264	0.704	1.048	0.472	0.213	0.37	1.42114	1.72472	1.50204	0.0292876	0.0631497	0.0479536	Unknown products		0.000311
noHitAssembly_78896	1.896	0.448	0.484	0.708	0.32	0.463	1.42114	0.485427	0.0639949	0.00759762	0.604725	0.941883
noHitAssembly_36929	1.264	0.192	0.242	0.472	0.107	0.463	1.42114	0.843496	-0.936005	0.0292876	0.578277	0.365774	Protease inhibitor domains	Kunitz domains	0.1
noHitAssembly_30007,noHitAssembly_57843,noHitAssembly_59067,noHitAssembly_64594,noHitAssembly_64595	3.792	1.791	2.5	1.416	0.64	0.926	1.42114	1.48462	1.43284	0.000159898	0.00772651	0.00317722	Unknown conserved, or fragments of known proteins		0.046
GXP_Contig_24365	1.896	1.727	0.887	0.708	0.32	1.204	1.42114	2.43212	-0.440829	0.00759762	0.000277333	0.454699	Signal Transduction		8.39e-07
noHitAssembly_79901	1.264	0.448	1.774	0.472	0.426	0.926	1.42114	0.0726453	0.937922	0.0292876	0.935705	0.0762925
noHitAssembly_34830	0.632	1.215	0.242	0.236	0.426	0.093	1.42114	1.51203	1.3797	0.123267	0.0262713	0.370937	8.9 kDa family		6.06e-13
noHitAssembly_20229	0.632	1.151	0.484	0.236	0.32	0.278	1.42114	1.84674	0.799922	0.123267	0.0125855	0.418482	Protein synthesis		0.5
noHitAssembly_79499	0.632	1.151	0.887	0.236	0.746	1.204	1.42114	0.62564	-0.440829	0.123267	0.296463	0.454699	Uncharacterized families	Other Ixodes families	0.067
gi|442755200|gb|GADI01004048.1|	0.632	4.67	128.884	0.236	2.345	86.319	1.42114	0.993835	0.578323	0.123267	0.00173299	3.60795e-23
GXP_Contig_23431,GXP_Contig_408	0.632	1.343	0.484	0.236	0.32	0.463	1.42114	2.06932	0.0639949	0.123267	0.0036677	0.941883
noHitAssembly_47487,noHitAssembly_41267,noHitAssembly_13708,GXP_Contig_16301	0.632	1.151	0.161	0.236	0.533	0.093	1.42114	1.11068	0.791758	0.123267	0.088278	0.640422
GXP_Contig_31933	0.632	1.983	0.242	0.236	2.878	0.278	1.42114	-0.537382	-0.200078	0.123267	0.149746	0.865317	Lipocalins		2.03e-126
GXP_Contig_10797,GXP_Contig_21234,GXP_Contig_15257	0.632	43.625	1.29	0.236	27.932	7.409	1.42114	0.643236	-2.52191	0.123267	4.46915e-11	1.35195e-13	Enzymes	Metalloproteases	6.29e-70
GXP_Contig_3827	0.632	3.454	0.242	0.236	0.32	0.093	1.42114	3.43212	1.3797	0.123267	1.05724e-09	0.370937	Ixodes specific	Isac anti-complement	4.43e-101
noHitAssembly_1448	0.632	8.444	0.081	0.236	2.132	0	1.42114	1.98572	999999	0.123267	1.34965e-12	nan	Ixodegrin family - prokineticin domain		6.44e-09
GXP_Contig_20854	0.632	4.03	0.242	0.236	1.173	0.37	1.42114	1.78058	-0.612518	0.123267	5.33032e-06	0.574578	Unknown products		5.49e-19
noHitAssembly_49002	0.632	0.384	1.936	0.236	0.533	0.741	1.42114	-0.473029	1.38553	0.123267	0.580634	0.011385
noHitAssembly_64881	0.632	0.576	1.613	0.236	0.107	0.926	1.42114	2.42846	0.800662	0.123267	0.0358156	0.139641	Unknown conserved, or fragments of known proteins		0.81
gi|241654909|ref|XM_002411300.1|	0.632	0.32	2.339	0.236	0.213	3.149	1.42114	0.587218	-0.429002	0.123267	0.604353	0.238096	Uncharacterized families	Previously metastriate-specific proteins, not classified	5.79e-89
noHitAssembly_77737	0.632	0.576	1.048	0.236	0	0.834	1.42114	999999	0.329519	0.123267	0.0127554	0.593248	Unknown products		1.65e-06
noHitAssembly_53974	0.632	0.704	1.129	0.236	0.213	2.408	1.42114	1.72472	-1.09279	0.123267	0.0631497	0.0191821
noHitAssembly_68394	0.632	0.128	1.774	0.236	0.107	0.463	1.42114	0.258533	1.93792	0.123267	0.876178	0.00207152	Transposable elements		0.6
noHitAssembly_70741	0.632	0.384	5	0.236	0.533	2.871	1.42114	-0.473029	0.800375	0.123267	0.580634	0.00930176	Unknown products		7.14e-06
noHitAssembly_42369	0.632	0.192	1.21	0.236	0	0.278	1.42114	999999	2.12185	0.123267	nan	0.00698714	Unknown products		0.001
noHitAssembly_79183	0.632	0.384	0.323	0.236	1.493	0.741	1.42114	-1.95904	-1.19794	0.123267	0.0031308	0.161505	Unknown products		0.000181
noHitAssembly_66255	0.632	0.768	0.081	0.236	1.279	0.278	1.42114	-0.735838	-1.77909	0.123267	0.203519	0.249127	Unknown products		0.39
noHitAssembly_63054	0.632	0.128	0.242	0.236	0.426	1.482	1.42114	-1.73471	-2.61447	0.123267	0.145656	0.000732547	Unknown products		0.64
noHitAssembly_27813,noHitAssembly_71329	0.632	0.768	0.645	0.236	0.213	1.852	1.42114	1.85025	-1.52171	0.123267	0.0416106	0.00792192	Unknown products		0.003
noHitAssembly_54112	0.632	0.32	0.403	0.236	0	2.223	1.42114	999999	-2.46366	0.123267	0.105437	6.3449e-05	Metabolism, amino acid		0.46
noHitAssembly_46719	0.632	0.256	0.484	0.236	0.107	1.389	1.42114	1.25853	-1.52097	0.123267	0.373617	0.0214694
noHitAssembly_53999	0.632	0.64	0.807	0.236	0	15.097	1.42114	999999	-4.22555	0.123267	0.00758026	1.17772e-39	Salp15		2.81e-22
GXP_Contig_31931	12.402	1.471	0.081	4.642	1.386	0.185	1.41775	0.08587	-1.19153	9.32913e-12	0.858343	0.483918	Extracellular matrix		6.59e-57
noHitAssembly_71346	4.819	0.448	0.403	1.81	0.213	0	1.41274	1.07265	999999	2.25503e-05	0.302387	0.0540252	Enzymes	Metalloproteases	7e-08
GXP_Contig_32156,GXP_Contig_13119,GXP_Contig_3849	3.555	2.111	13.792	1.338	1.173	6.946	1.40977	0.847724	0.989577	0.000278414	0.0652232	2.37669e-07
GXP_Contig_20456	3.555	1.855	2.581	1.338	0.853	2.686	1.40977	1.1208	-0.0575292	0.000278414	0.0293131	0.876166	Protein modification machinery		0.006
noHitAssembly_73940	2.923	0.128	0.081	1.102	0	0	1.40733	999999	999999	0.000995926	nan	nan	Unknown products		1.38e-09
noHitAssembly_66140	2.923	0	0	1.102	0.107	0	1.40733	-999999	999999	0.000995926	nan	nan	Unknown products		1.47e-16
GXP_Contig_27393,noHitAssembly_74571	2.291	0.64	0.323	0.866	0.426	0.278	1.40354	0.587218	0.216449	0.00363037	0.463695	0.84398
noHitAssembly_71201	3.95	0.256	0.726	1.495	0.107	0.278	1.40171	1.25853	1.38488	0.000136846	0.373617	0.121213	Metabolism, amino acid		2.05e-10
GXP_Contig_12677	1.659	20.725	1.774	0.629	22.495	1.482	1.39918	-0.118232	0.259461	0.0136327	0.341086	0.580692	Enzymes	Metalloproteases	0
noHitAssembly_64514	1.659	0.512	0.887	0.629	0.107	0.37	1.39918	2.25853	1.26141	0.0136327	0.0579915	0.111321	Unknown products		0.32
noHitAssembly_38137	1.659	0.384	0.403	0.629	0.107	0.185	1.39918	1.8435	1.12325	0.0136327	0.149682	0.327375	Metabolism, intermediary		0.000246
GXP_Contig_11963	4.977	3.518	2.5	1.888	2.239	2.038	1.39842	0.651901	0.294774	1.93186e-05	0.0582875	0.459119	Unknown products		4.28e-103
GXP_Contig_1867	4.345	128.893	75.007	1.652	17.591	70.667	1.39514	2.87326	0.0859886	6.74665e-05	7.73387e-259	0.220656	Ixodes specific	Isac anti-complement	1.11e-57
noHitAssembly_64165	4.345	0.768	3.065	1.652	0.746	1.76	1.39514	0.0419307	0.800312	6.74665e-05	0.951114	0.0417418
noHitAssembly_69025	16.115	0.192	0.081	6.137	0.107	0	1.3928	0.843496	999999	1.76888e-14	0.578277	nan
noHitAssembly_79691	2.686	0.832	5.726	1.023	0.64	5.464	1.39265	0.378512	0.0675702	0.00174936	0.57526	0.789721
noHitAssembly_9590,noHitAssembly_53734,noHitAssembly_2554,GXP_Contig_10799	1.027	0.128	1.048	0.393	0.213	0.37	1.38583	-0.73471	1.50204	0.0540667	0.603674	0.0479536	Immunity related	Ficolins/Ixoderin	9.24e-21
noHitAssembly_69125	1.027	0.128	0.323	0.393	0.107	0.278	1.38583	0.258533	0.216449	0.0540667	0.876178	0.84398
noHitAssembly_53636	1.027	0.448	0	0.393	0	0	1.38583	999999	999999	0.0540667	0.0364522	nan
GXP_Contig_8088	1.027	0.192	1.774	0.393	0.107	2.038	1.38583	0.843496	-0.200148	0.0540667	0.578277	0.646014
GXP_Contig_8089	1.027	0.448	0.161	0.393	0	0.37	1.38583	999999	-1.20046	0.0540667	0.0364522	0.322189
GXP_Contig_22633	1.027	1.535	1.452	0.393	0.533	0.278	1.38583	1.52603	2.38488	0.0540667	0.0118733	0.00150795	Unknown products		0.56
noHitAssembly_24290,GXP_Contig_11300,noHitAssembly_19146,noHitAssembly_16905	1.027	0.448	1.452	0.393	0.64	1.204	1.38583	-0.514573	0.270206	0.0540667	0.514094	0.604412
noHitAssembly_68461	1.027	1.279	0.807	0.393	2.239	0.278	1.38583	-0.807838	1.53748	0.0540667	0.0686855	0.0774579	Unknown conserved, or fragments of known proteins		0.002
noHitAssembly_67904	1.027	0.192	3.065	0.393	0.426	2.871	1.38583	-1.14975	0.0943337	0.0540667	0.285532	0.786588	Babesia proteins		0.3
GXP_Contig_17648	1.027	0.384	1.29	0.393	0.213	0.741	1.38583	0.850253	0.799826	0.0540667	0.43177	0.18644
GXP_Contig_20950,GXP_Contig_8275	1.027	1.407	1.048	0.393	1.493	1.482	1.38583	-0.0855918	-0.499907	0.0540667	0.859426	0.352301
noHitAssembly_70783	1.027	0.128	0	0.393	0	0.093	1.38583	999999	-999999	0.0540667	nan	nan	Unknown products		0.54
GXP_Contig_8555	1.027	0.512	0.242	0.393	0.426	0.093	1.38583	0.26529	1.3797	0.0540667	0.75532	0.370937	Signal Transduction		3.01e-05
noHitAssembly_73040	1.027	0	0	0.393	0.107	0	1.38583	-999999	999999	0.0540667	nan	nan	Unknown products		0.35
noHitAssembly_48487	1.027	0.192	2.5	0.393	0.107	0	1.38583	0.843496	999999	0.0540667	0.578277	2.10516e-08
noHitAssembly_27529	1.027	0.704	0.887	0.393	0.32	0.741	1.38583	1.1375	0.259461	0.0540667	0.174459	0.696102
noHitAssembly_35604	1.027	0.512	0.161	0.393	0.213	0.185	1.38583	1.26529	-0.200465	0.0540667	0.208301	0.889856	Transcription machinery		0.38
noHitAssembly_77559	1.027	0.64	0.323	0.393	0.32	0.185	1.38583	1	0.804009	0.0540667	0.243717	0.508874	Unknown products		0.000879
noHitAssembly_60204	1.027	2.111	0	0.393	0.32	0.093	1.38583	2.72178	-999999	0.0540667	1.88994e-05	nan	Unknown products		1.64e-10
GXP_Contig_3859,GXP_Contig_11898	1.027	0.32	1.452	0.393	0.213	2.408	1.38583	0.587218	-0.729794	0.0540667	0.604353	0.095652	Metabolism, lipid		1.65e-79
GXP_Contig_26155,GXP_Contig_24393	1.027	1.279	1.855	0.393	0.959	1.667	1.38583	0.415414	0.154165	0.0540667	0.448901	0.733057	Unknown products		2.7e-33
noHitAssembly_46778	1.027	0.448	1.694	0.393	0.32	0.834	1.38583	0.485427	1.02231	0.0540667	0.604725	0.0627409	Uncharacterized families	Other Ixodes families	0.000282
noHitAssembly_64089	1.027	0.256	0.403	0.393	0.107	0.093	1.38583	1.25853	2.11548	0.0540667	0.373617	0.119381
GXP_Contig_30819	1.027	0.512	0.403	0.393	0.107	0.648	1.38583	2.25853	-0.685214	0.0540667	0.0579915	0.413602	Unknown products		0.003
noHitAssembly_55738	1.027	0.128	0.161	0.393	0.213	0	1.38583	-0.73471	999999	0.0540667	0.603674	nan
noHitAssembly_72733	1.027	0.896	0.968	0.393	1.173	0.741	1.38583	-0.388632	0.385534	0.0540667	0.494848	0.553854
GXP_Contig_5465,GXP_Contig_7035,GXP_Contig_15993	1.027	0.192	0	0.393	0.107	0.185	1.38583	0.843496	-999999	0.0540667	0.578277	nan	Cytoskeletal proteins		1.02e-82
GXP_Contig_5650	1.027	1.407	3.468	0.393	0.32	1.204	1.38583	2.13648	1.52627	0.0540667	0.00240789	0.000270755	Proteasome machinery		2.15e-07
GXP_Contig_5857	1.027	1.471	14.034	0.393	1.599	12.781	1.38583	-0.120373	0.134926	0.0540667	0.796249	0.410037	Unknown conserved, or fragments of known proteins		1.24e-20
noHitAssembly_68603	1.027	0	0.161	0.393	0.213	0.093	1.38583	-999999	0.791758	0.0540667	nan	0.640422
noHitAssembly_72336	1.027	0.256	0.242	0.393	0.213	0.185	1.38583	0.26529	0.387482	0.0540667	0.825593	0.767232	Protein modification machinery		0.33
noHitAssembly_78510	3.081	1.535	1.532	1.18	1.066	1.297	1.38461	0.526031	0.240238	0.000848543	0.302355	0.632907	Possible Viral proteins		0.88
GXP_Contig_11216	3.081	0.768	8.952	1.18	1.066	0.926	1.38461	-0.473029	3.27313	0.000848543	0.434629	1.85471e-20	Signal Transduction		2.79e-12
noHitAssembly_72849	2.054	0.832	0.323	0.787	0.107	0.37	1.384	2.95897	-0.195991	0.00644569	0.00506464	0.844728
GXP_Contig_17692	2.054	1.919	0.968	0.787	1.173	0.741	1.384	0.710152	0.385534	0.00644569	0.131453	0.553854	Unknown conserved, or fragments of known proteins		1.91e-58
GXP_Contig_1253	2.054	0.128	0.161	0.787	0	6.483	1.384	999999	-5.33153	0.00644569	nan	2.36547e-19	Lipocalins		2.52e-52
GXP_Contig_20462,GXP_Contig_25634	18.406	5.501	12.179	7.082	1.919	12.874	1.37795	1.51934	-0.0800647	4.38368e-16	2.06338e-06	0.636172	Detoxification		4.62e-179
noHitAssembly_77951	3.476	3.07	12.985	1.338	1.812	2.779	1.37735	0.760656	2.22421	0.000413785	0.0428949	9.02806e-20
GXP_Contig_26822,GXP_Contig_19530	5.925	2.687	3.468	2.282	2.559	3.612	1.37652	0.0704162	-0.058694	4.07921e-06	0.84336	0.853772	Metabolism, lipid		1.43e-101
noHitAssembly_78443	2.449	0.896	1.694	0.944	0.213	1.111	1.37533	2.07265	0.608575	0.00308188	0.0176797	0.2347	Unknown products		1.02e-05
GXP_Contig_7437	2.449	0.832	1.21	0.944	0.426	1.111	1.37533	0.96573	0.123148	0.00308188	0.197489	0.825906	Transposable elements		0.01
noHitAssembly_73884	2.449	4.158	3.629	0.944	1.599	2.779	1.37533	1.37872	0.385006	0.00308188	0.000124581	0.251632	Transcription machinery		0.67
GXP_Contig_6394,noHitAssembly_72130	36.89	4.989	14.598	14.242	10.341	12.04	1.37308	-1.05155	0.277935	1.75805e-30	1.0364e-06	0.0911947	Metabolism, amino acid		3.1e-51
noHitAssembly_12809	1.422	0.704	0.081	0.551	0.107	0.278	1.3678	2.71796	-1.77909	0.024655	0.0135256	0.249127
noHitAssembly_79260	1.422	0.256	0.484	0.551	0	0.185	1.3678	999999	1.38748	0.024655	nan	0.205755
noHitAssembly_47215	1.422	0.256	0.484	0.551	0.213	0.37	1.3678	0.26529	0.387482	0.024655	0.825593	0.675506
GXP_Contig_2086	2.844	2.367	2.178	1.102	1.599	2.686	1.3678	0.56589	-0.302455	0.00148598	0.171486	0.432095	Tranporters		1.25e-41
noHitAssembly_1093	2.844	3.454	0.726	1.102	2.026	1.019	1.3678	0.769634	-0.489113	0.00148598	0.0299535	0.449044
noHitAssembly_66797	1.422	0	0	0.551	0	0	1.3678	999999	999999	0.024655	nan	nan
GXP_Contig_20386,GXP_Contig_19956	2.844	0.256	0.968	1.102	0	0.278	1.3678	999999	1.79992	0.00148598	nan	0.0304537
noHitAssembly_5887	1.422	0.064	0.161	0.551	0.32	0	1.3678	-2.32193	999999	0.024655	0.127984	nan
noHitAssembly_78225	1.422	0.256	1.129	0.551	0.213	1.389	1.3678	0.26529	-0.299001	0.024655	0.825593	0.576359	Unknown products		8.72e-09
GXP_Contig_24739,GXP_Contig_24737,GXP_Contig_6311,GXP_Contig_24734	2.844	0.96	0.242	1.102	0.213	0.185	1.3678	2.17218	0.387482	0.00148598	0.0114205	0.767232
GXP_Contig_22044	1.422	0.192	0.645	0.551	0.32	0.463	1.3678	-0.736966	0.478287	0.024655	0.524911	0.554835
noHitAssembly_79173	1.422	0.064	0.081	0.551	0.213	0	1.3678	-1.73471	999999	0.024655	0.303539	nan	Unknown products		0.26
GXP_Contig_33393	1.422	0.576	1.129	0.551	0.32	0.834	1.3678	0.847997	0.436926	0.024655	0.335621	0.471586	Unknown products		2.48e-54
noHitAssembly_64935	1.422	0.256	0.242	0.551	0.107	0.37	1.3678	1.25853	-0.612518	0.024655	0.373617	0.574578	Unknown products		0.011
noHitAssembly_4781	1.422	0.64	3.468	0.551	0.32	0.926	1.3678	1	1.90502	0.024655	0.243717	2.07747e-05	Nuclear export		0.42
noHitAssembly_27498	2.844	0.896	5.242	1.102	0.426	2.408	1.3678	1.07265	1.12228	0.00148598	0.144697	0.000413464
noHitAssembly_27541	1.422	0	0.161	0.551	0	0.093	1.3678	999999	0.791758	0.024655	nan	0.640422	Unknown products		5.43e-06
GXP_Contig_27632,GXP_Contig_27630,noHitAssembly_40440	11.77	6.653	14.276	4.564	4.264	5.65	1.36674	0.641798	1.33727	1.05234e-10	0.0102751	2.24012e-11	Transposable elements		4.72e-120
gi|442757972|gb|GADI01002663.1|	38.707	41.898	42.665	15.029	18.87	36.584	1.36485	1.15079	0.22184	1.26503e-31	3.79729e-26	0.0199269	Unknown conserved, or fragments of known proteins		3.31e-74
noHitAssembly_55103	3.239	10.874	8.952	1.259	8.316	8.984	1.36327	0.386921	-0.00514789	0.000721193	0.0385692	0.979854	Unknown products		4.15e-34
GXP_Contig_4333	13.35	1.919	0.403	5.193	5.331	0.463	1.3622	-1.47405	-0.200232	6.83702e-12	4.90239e-06	0.826677	Lipocalins		1.21e-65
GXP_Contig_20500	23.461	15.608	14.921	9.127	14.499	8.058	1.36205	0.106332	0.888851	9.48342e-20	0.474734	8.96804e-07	Unknown conserved, or fragments of known proteins		5.37e-100
noHitAssembly_67720	1.817	2.175	1.29	0.708	0.213	0.741	1.35974	3.35209	0.799826	0.0115027	1.64772e-06	0.18644
noHitAssembly_73016	1.817	0.704	2.581	0.708	0.746	1.389	1.35974	-0.0836002	0.893884	0.0115027	0.90034	0.0401311
noHitAssembly_69708	3.634	1.151	2.581	1.416	0.64	2.038	1.35974	0.846744	0.340776	0.00035186	0.173299	0.388701
noHitAssembly_5401	1.817	0.896	1.452	0.708	1.066	2.964	1.35974	-0.250637	-1.0295	0.0115027	0.666503	0.0133148	Unknown conserved, or fragments of known proteins		6.97e-22
noHitAssembly_71088	1.817	1.215	1.855	0.708	1.066	0.556	1.35974	0.188749	1.73826	0.0115027	0.726634	0.00344574
GXP_Contig_21975	3.634	0.896	2.42	1.416	0.853	0.834	1.35974	0.070953	1.53689	0.00035186	0.909172	0.00222699	Unknown products		1.01e-70
GXP_Contig_11891	45.184	41.387	28.309	17.626	25.693	12.225	1.35811	0.687802	1.21143	2.26539e-36	9.91173e-12	2.74914e-18	Protein modification machinery		0
gi|604927834|gb|GBBN01024207.1|	2.212	0.768	1.532	0.866	0.533	1.111	1.35291	0.526971	0.463557	0.00544833	0.465814	0.376886	Unknown products		1.17e-20
noHitAssembly_5168	2.212	3.326	1.452	0.866	1.493	0.278	1.35291	1.15557	2.38488	0.00544833	0.00277799	0.00150795
GXP_Contig_4983	2.212	0.64	0.081	0.866	0.853	0	1.35291	-0.414474	999999	0.00544833	0.536413	nan	Unknown conserved, or fragments of known proteins		1.73e-69
GXP_Contig_19894	2.212	1.151	1.371	0.866	0.64	0.556	1.35291	0.846744	1.30207	0.00544833	0.173299	0.0421621	Unknown products		2.26e-19
noHitAssembly_70637	2.607	0.96	2.178	1.023	0.853	2.223	1.34958	0.170489	-0.029504	0.00260868	0.779354	0.941521	Unknown products		1.76e-09
noHitAssembly_5255	2.607	0.192	0.161	1.023	0.107	0	1.34958	0.843496	999999	0.00260868	0.578277	nan	Unknown products		0.004
noHitAssembly_65013	2.607	0.448	0.968	1.023	0.213	0.648	1.34958	1.07265	0.579013	0.00260868	0.302387	0.390478	Unknown products		0.33
noHitAssembly_64662	8.215	4.606	2.581	3.226	2.452	1.667	1.34851	0.909555	0.630676	9.24043e-08	0.00385681	0.129576	Protein synthesis		0.16
GXP_Contig_22437,GXP_Contig_11697,GXP_Contig_3396	3.002	1.535	1.855	1.18	3.625	2.223	1.34714	-1.23974	-0.261089	0.00125924	0.000968003	0.534798	Signal Transduction		1.12e-28
GXP_Contig_32990,GXP_Contig_21781,GXP_Contig_10920,GXP_Contig_30082	9.005	5.053	11.049	3.541	5.011	8.243	1.34657	0.0120416	0.422674	2.32268e-08	0.962038	0.0292649
noHitAssembly_63568,noHitAssembly_12534,noHitAssembly_63116,gi|241712765|ref|XM_002413414.1|,GXP_Contig_17959,noHitAssembly_35122	12.797	5.821	15.324	5.036	4.158	6.02	1.34546	0.485377	1.34796	2.84183e-11	0.0619991	3.10363e-12
[truncated: 24,180 more rows]
